# Supplementary material for: Pr16Mo21O56
Source: Acta Crystallogr Sect E Struct Rep Online. 2011 Apr 29;67(Pt 5):i34–5. doi: 10.1107/S1600536811015649 (PMC3089141; doi:10.1107/S1600536811015649)
Supplement: Supplementary file 1 [file e-67-00i34-sup1.cif]

##############################################################################
#                                                                            #
# This CIF contains the data in a paper accepted for publication in          #
# Acta Crystallographica Section E. It conforms to the requirements of       #
# Notes for Authors for Acta Crystallographica Section E, and has been       #
# peer reviewed under the auspices of the IUCr Commission on Journals.       #
#                                                                            #
# Full details of the Crystallographic Information File format               #
# are given in the paper "The Crystallographic Information File (CIF):       #
# a New Standard Archive File for Crystallography" by S. R. Hall, F. H.      #
# Allen and I. D. Brown [Acta Cryst. (1991), A47, 655-685].                  #
#                                                                            #
# The current version of the core CIF dictionary is obtainable from          #
# ftp://ftp.iucr.org/pub/cif_core.dic.                                       #
#                                                                            #
# Software is freely available for graphical display of the structure(s)     #
# in this CIF. For information consult the CIF software page                 #
# http://www.iucr.org/resources/cif/software.                                #
#                                                                            #
# This file may be used for bona fide research purposes within the           #
# scientific community so long as proper attribution is given to the journal # 
# article from which it was obtained.                                        #
#                                                                            #
##############################################################################
data_I
_audit_creation_method     SHELXL-97
_chemical_name_systematic
;
hexadecapraseodymium henicosamolybdenum hexapentacontaoxide
;
_chemical_name_common     ?
_chemical_formula_moiety     ?
_chemical_formula_sum     'Mo21 O56 Pr16'
_chemical_formula_iupac     'Pr16 Mo21 O56'
_chemical_formula_weight     5165.30
_chemical_melting_point     ?
_symmetry_cell_setting     monoclinic
_symmetry_space_group_name_H-M     'P 21/c'
_symmetry_space_group_name_Hall     '-P 2ybc'
loop_
    _symmetry_equiv_pos_as_xyz
    'x, y, z'
    'x, -y+1/2, z+1/2'
    '-x, -y, -z'
    '-x, y-1/2, -z-1/2'
_cell_length_a     13.427(3)
_cell_length_b     13.3935(16)
_cell_length_c     13.318(3)
_cell_angle_alpha     90.00
_cell_angle_beta     100.102(13)
_cell_angle_gamma     90.00
_cell_volume     2357.9(8)
_cell_formula_units_Z     2
_cell_measurement_reflns_used     96298
_cell_measurement_theta_min     3.54
_cell_measurement_theta_max     44.01
_cell_measurement_temperature     293(2)
_exptl_crystal_description     'irregular block'
_exptl_crystal_colour     black
_exptl_crystal_size_max     0.096
_exptl_crystal_size_mid     0.066
_exptl_crystal_size_min     0.030
_exptl_crystal_density_diffrn     7.275
_exptl_crystal_density_meas     ?
_exptl_crystal_density_method     'not measured'
_exptl_crystal_F_000     4548
_exptl_absorpt_coefficient_mu     21.648
_exptl_absorpt_correction_type     multi-scan
_exptl_absorpt_process_details     '(PLATON; Spek, 2009)'
_exptl_absorpt_correction_T_min     0.0600
_exptl_absorpt_correction_T_max     0.2160
_exptl_special_details
;
;
_diffrn_ambient_temperature     293(2)
_diffrn_radiation_type     MoK\a
_diffrn_radiation_wavelength     0.71073
_diffrn_radiation_source     'fine-focus sealed tube'
_diffrn_radiation_monochromator     graphite
_diffrn_measurement_device_type     'Nonius KappaCCD'
_diffrn_measurement_method     '\f scans (\k = 0) + additional \w scans'
_diffrn_detector_area_resol_mean     ?
_diffrn_reflns_number     97514
_diffrn_reflns_av_R_equivalents     0.0397
_diffrn_reflns_av_sigmaI/netI     0.0306
_diffrn_reflns_theta_min     3.54
_diffrn_reflns_theta_max     44.01
_diffrn_reflns_theta_full     44.01
_diffrn_measured_fraction_theta_max     0.994
_diffrn_measured_fraction_theta_full     0.994
_diffrn_reflns_limit_h_min     -21
_diffrn_reflns_limit_h_max     26
_diffrn_reflns_limit_k_min     -26
_diffrn_reflns_limit_k_max     24
_diffrn_reflns_limit_l_min     -26
_diffrn_reflns_limit_l_max     19
_refine_special_details
;
 Refinement of F^2^ against ALL reflections.  The weighted R-factor wR and
 goodness of fit S are based on F^2^, conventional R-factors R are based
 on F, with F set to zero for negative F^2^. The threshold expression of
 F^2^ > 2sigma(F^2^) is used only for calculating R-factors(gt) etc. and is
 not relevant to the choice of reflections for refinement.  R-factors based
 on F^2^ are statistically about twice as large as those based on F, and R-
 factors based on ALL data will be even larger.
;
_reflns_number_total     18339
_reflns_number_gt     15545
_reflns_threshold_expression     I>2\s(I)
_refine_ls_structure_factor_coef     Fsqd
_refine_ls_matrix_type     full
_refine_ls_R_factor_all     0.0358
_refine_ls_R_factor_gt     0.0247
_refine_ls_wR_factor_gt     0.0464
_refine_ls_wR_factor_ref     0.0491
_refine_ls_goodness_of_fit_ref     1.130
_refine_ls_restrained_S_all     1.130
_refine_ls_number_reflns     18339
_refine_ls_number_parameters     422
_refine_ls_number_restraints     0
_refine_ls_weighting_scheme     calc
_refine_ls_weighting_details
        'calc w=1/[\s^2^(Fo^2^)+(0.0113P)^2^+11.0419P] where P=(Fo^2^+2Fc^2^)/3'
_atom_sites_solution_primary     direct
_atom_sites_solution_secondary     difmap
_refine_ls_shift/su_max     0.003
_refine_ls_shift/su_mean     0.000
_refine_diff_density_max     2.186
_refine_diff_density_min     -2.342
_refine_ls_extinction_method     'SHELXL97 (Sheldrick, 2008)'
_refine_ls_extinction_coef     0.001364(15)
_refine_ls_extinction_expression
                                  'Fc^*^=kFc[1+0.001xFc^2^\l^3^/sin(2\q)]^-1/4^'
loop_
    _atom_type_symbol
    _atom_type_description
    _atom_type_scat_dispersion_real
    _atom_type_scat_dispersion_imag
    _atom_type_scat_source
    'Pr' 'Pr' -0.2180 2.8214
                         'International Tables Vol C Tables 4.2.6.8 and 6.1.1.4'
    'Mo' 'Mo' -1.6832 0.6857
                         'International Tables Vol C Tables 4.2.6.8 and 6.1.1.4'
    'O' 'O' 0.0106 0.0060
                         'International Tables Vol C Tables 4.2.6.8 and 6.1.1.4'
_computing_data_collection     'COLLECT (Nonius, 1998)'
_computing_cell_refinement     'COLLECT (Nonius, 1998)'
_computing_data_reduction     'EvalCCD (Duisenberg et al., 20033)'
_computing_structure_solution     'SIR97 (Altomare <i>et al.</i>, 1999)'
_computing_structure_refinement     'SHELXL97 (Sheldrick, 2008)'
_computing_molecular_graphics     'DIAMOND (Bergerhoff, 1996)'
_computing_publication_material     'SHELXL97 (Sheldrick, 2008)'
loop_
    _atom_site_type_symbol
    _atom_site_label
    _atom_site_fract_x
    _atom_site_fract_y
    _atom_site_fract_z
    _atom_site_U_iso_or_equiv
    _atom_site_adp_type
    _atom_site_calc_flag
    _atom_site_refinement_flags
    _atom_site_occupancy
    _atom_site_symmetry_multiplicity
    _atom_site_disorder_assembly
    _atom_site_disorder_group
    Pr Pr1 0.368587(12) 0.120261(11) 0.278756(11) 0.00606(2) Uani d . 1 1 . .
    Pr Pr2 0.141006(11) 0.302761(11) 0.274727(10) 0.00475(2) Uani d . 1 1 . .
    Pr Pr3 0.326661(12) 0.309727(11) 0.073640(11) 0.00650(2) Uani d . 1 1 . .
    Pr Pr4 0.107285(12) 0.110561(11) 0.049623(11) 0.00605(2) Uani d . 1 1 . .
    Pr Pr5 0.644480(11) 0.164018(11) 0.644218(10) 0.00498(2) Uani d . 1 1 . .
    Pr Pr6 0.847572(11) 0.096160(12) 0.133086(11) 0.00657(2) Uani d . 1 1 . .
    Pr Pr7 0.129504(11) -0.167711(11) 0.137964(10) 0.00478(2) Uani d . 1 1 . .
    Pr Pr8 0.683495(11) 0.126717(11) 0.354490(11) 0.00589(2) Uani d . 1 1 . .
    Mo Mo1 0.523977(17) -0.076331(16) 0.216424(15) 0.00341(3) Uani d . 1 1 . .
    Mo Mo2 0.482272(17) -0.210959(16) 0.069929(16) 0.00369(3) Uani d . 1 1 . .
    Mo Mo3 0.353802(16) -0.053160(16) 0.062708(15) 0.00313(3) Uani d . 1 1 . .
    Mo Mo4 0.647517(16) -0.087908(16) 0.076793(15) 0.00332(3) Uani d . 1 1 . .
    Mo Mo5 0.516970(16) 0.072571(16) 0.078141(15) 0.00293(3) Uani d . 1 1 . .
    Mo Mo6 0.038623(17) -0.005493(16) 0.282727(15) 0.00332(3) Uani d . 1 1 . .
    Mo Mo7 0.198702(16) 0.008403(16) 0.424741(16) 0.00342(3) Uani d . 1 1 . .
    Mo Mo8 0.067857(16) -0.146721(16) 0.440040(15) 0.00309(3) Uani d . 1 1 . .
    Mo Mo9 0.046379(17) 0.143583(16) 0.421214(15) 0.00306(3) Uani d . 1 1 . .
    Mo Mo10 0.087885(16) 0.010377(16) 0.576784(15) 0.00292(3) Uani d . 1 1 . .
    Mo Mo11 0.5000 0.0000 0.5000 0.00293(4) Uani d S 1 2 . .
    O O1 0.66926(16) -0.09527(17) 0.23536(15) 0.0077(3) Uani d . 1 1 . .
    O O2 0.37338(15) -0.05606(16) 0.21890(14) 0.0057(3) Uani d . 1 1 . .
    O O3 0.53464(15) 0.07242(15) 0.23423(14) 0.0051(3) Uani d . 1 1 . .
    O O4 0.50407(17) -0.22434(15) 0.22242(15) 0.0071(3) Uani d . 1 1 . .
    O O5 0.53471(16) -0.07903(15) 0.38128(14) 0.0060(3) Uani d . 1 1 . .
    O O6 0.63101(16) -0.24270(15) 0.08297(15) 0.0063(3) Uani d . 1 1 . .
    O O7 0.33446(17) -0.20703(15) 0.06372(16) 0.0077(3) Uani d . 1 1 . .
    O O8 0.47829(17) -0.22315(15) -0.07884(14) 0.0067(3) Uani d . 1 1 . .
    O O9 0.45758(17) -0.37016(15) 0.05837(16) 0.0078(3) Uani d . 1 1 . .
    O O10 0.36696(15) 0.10183(15) 0.08203(14) 0.0051(3) Uani d . 1 1 . .
    O O11 0.32871(15) -0.06541(15) -0.09680(14) 0.0051(3) Uani d . 1 1 . .
    O O12 0.20085(15) -0.04524(15) 0.04837(15) 0.0061(3) Uani d . 1 1 . .
    O O13 0.79415(16) -0.10203(17) 0.08399(15) 0.0086(3) Uani d . 1 1 . .
    O O14 0.02575(16) 0.13881(15) 0.26249(15) 0.0064(3) Uani d . 1 1 . .
    O O15 0.04258(16) -0.15598(15) 0.28392(14) 0.0054(3) Uani d . 1 1 . .
    O O16 -0.11323(15) -0.01986(15) 0.26960(14) 0.0051(3) Uani d . 1 1 . .
    O O17 0.18509(16) -0.00990(16) 0.27544(15) 0.0072(3) Uani d . 1 1 . .
    O O18 0.00836(16) -0.00776(15) 0.11934(15) 0.0066(3) Uani d . 1 1 . .
    O O19 0.19877(15) 0.15686(15) 0.41721(15) 0.0060(3) Uani d . 1 1 . .
    O O20 0.22338(16) -0.13688(15) 0.44890(15) 0.0060(3) Uani d . 1 1 . .
    O O21 0.24076(15) 0.02508(15) 0.57660(14) 0.0050(3) Uani d . 1 1 . .
    O O22 0.35634(16) 0.01724(16) 0.41968(15) 0.0068(3) Uani d . 1 1 . .
    O O23 -0.08880(15) -0.16463(15) 0.42132(14) 0.0052(3) Uani d . 1 1 . .
    O O24 0.11258(15) -0.14253(15) 0.59797(14) 0.0048(3) Uani d . 1 1 . .
    O O25 0.07419(17) -0.29717(15) 0.45501(15) 0.0071(3) Uani d . 1 1 . .
    O O26 0.04233(15) 0.28883(15) 0.40629(14) 0.0051(3) Uani d . 1 1 . .
    O O27 0.24825(17) 0.77237(16) 0.75659(15) 0.0077(3) Uani d . 1 1 . .
    O O28 0.23897(16) 0.29374(16) 0.67630(15) 0.0072(3) Uani d . 1 1 . .
loop_
    _atom_site_aniso_label
    _atom_site_aniso_U_11
    _atom_site_aniso_U_22
    _atom_site_aniso_U_33
    _atom_site_aniso_U_12
    _atom_site_aniso_U_13
    _atom_site_aniso_U_23
    Pr1 0.00832(6) 0.00590(5) 0.00427(4) 0.00187(4) 0.00198(4) 0.00071(4)
    Pr2 0.00594(5) 0.00528(5) 0.00344(4) 0.00063(4) 0.00193(4) -0.00011(4)
    Pr3 0.00778(5) 0.00660(5) 0.00530(5) -0.00091(4) 0.00161(4) 0.00035(4)
    Pr4 0.00620(5) 0.00635(5) 0.00614(5) 0.00004(4) 0.00258(4) 0.00140(4)
    Pr5 0.00504(5) 0.00558(5) 0.00447(4) -0.00028(4) 0.00125(4) -0.00010(4)
    Pr6 0.00451(5) 0.01048(6) 0.00472(5) -0.00097(4) 0.00085(4) 0.00316(4)
    Pr7 0.00554(5) 0.00556(5) 0.00349(4) -0.00040(4) 0.00146(4) 0.00016(4)
    Pr8 0.00541(5) 0.00732(5) 0.00531(5) 0.00055(4) 0.00198(4) 0.00138(4)
    Mo1 0.00429(7) 0.00431(7) 0.00188(6) 0.00019(6) 0.00121(5) -0.00003(6)
    Mo2 0.00500(8) 0.00326(7) 0.00312(7) -0.00003(6) 0.00159(6) -0.00004(6)
    Mo3 0.00299(7) 0.00406(7) 0.00254(6) -0.00017(6) 0.00101(5) 0.00002(6)
    Mo4 0.00302(7) 0.00462(7) 0.00251(6) 0.00034(6) 0.00098(5) 0.00004(6)
    Mo5 0.00336(7) 0.00351(7) 0.00215(6) -0.00021(6) 0.00109(5) -0.00029(5)
    Mo6 0.00389(7) 0.00417(7) 0.00209(6) 0.00009(6) 0.00109(5) -0.00002(5)
    Mo7 0.00290(7) 0.00462(7) 0.00300(7) 0.00007(6) 0.00123(5) 0.00014(6)
    Mo8 0.00370(7) 0.00354(7) 0.00227(6) 0.00027(6) 0.00121(5) 0.00008(5)
    Mo9 0.00366(7) 0.00310(7) 0.00260(6) -0.00003(6) 0.00107(5) 0.00022(5)
    Mo10 0.00317(7) 0.00366(7) 0.00212(6) 0.00003(6) 0.00098(5) 0.00005(5)
    Mo11 0.00315(10) 0.00371(10) 0.00208(9) -0.00019(8) 0.00090(8) -0.00004(8)
    O1 0.0054(7) 0.0140(9) 0.0035(6) 0.0009(6) 0.0002(5) -0.0003(6)
    O2 0.0048(7) 0.0096(8) 0.0032(6) -0.0007(6) 0.0022(5) 0.0009(6)
    O3 0.0067(7) 0.0055(7) 0.0033(6) 0.0001(6) 0.0011(5) -0.0011(5)
    O4 0.0109(8) 0.0066(7) 0.0040(6) 0.0001(6) 0.0020(6) 0.0010(6)
    O5 0.0077(8) 0.0071(7) 0.0036(6) 0.0008(6) 0.0021(5) -0.0004(5)
    O6 0.0073(8) 0.0058(7) 0.0065(7) 0.0014(6) 0.0030(6) 0.0005(6)
    O7 0.0077(8) 0.0043(7) 0.0112(8) -0.0009(6) 0.0017(6) -0.0003(6)
    O8 0.0120(8) 0.0049(7) 0.0034(6) -0.0009(6) 0.0018(6) -0.0008(5)
    O9 0.0104(8) 0.0050(7) 0.0093(7) -0.0005(6) 0.0060(6) -0.0021(6)
    O10 0.0054(7) 0.0057(7) 0.0045(6) 0.0002(6) 0.0016(5) 0.0000(5)
    O11 0.0048(7) 0.0068(7) 0.0037(6) 0.0004(6) 0.0010(5) -0.0010(5)
    O12 0.0049(7) 0.0070(7) 0.0070(7) 0.0002(6) 0.0027(5) 0.0002(6)
    O13 0.0052(7) 0.0150(9) 0.0063(7) 0.0051(7) 0.0028(6) 0.0041(6)
    O14 0.0095(8) 0.0048(7) 0.0046(6) 0.0001(6) 0.0009(6) 0.0008(5)
    O15 0.0078(7) 0.0058(7) 0.0028(6) -0.0004(6) 0.0016(5) -0.0002(5)
    O16 0.0062(7) 0.0064(7) 0.0027(6) -0.0006(6) 0.0006(5) -0.0002(5)
    O17 0.0060(7) 0.0117(8) 0.0043(6) -0.0007(6) 0.0025(5) -0.0007(6)
    O18 0.0086(8) 0.0073(7) 0.0048(6) -0.0005(6) 0.0032(6) 0.0002(6)
    O19 0.0051(7) 0.0054(7) 0.0075(7) -0.0008(6) 0.0011(6) 0.0009(6)
    O20 0.0055(7) 0.0059(7) 0.0072(7) 0.0008(6) 0.0027(6) 0.0013(6)
    O21 0.0041(7) 0.0067(7) 0.0042(6) -0.0007(6) 0.0008(5) -0.0006(5)
    O22 0.0045(7) 0.0096(8) 0.0065(7) -0.0005(6) 0.0015(5) 0.0013(6)
    O23 0.0061(7) 0.0056(7) 0.0041(6) -0.0001(6) 0.0015(5) -0.0010(5)
    O24 0.0053(7) 0.0050(7) 0.0041(6) 0.0003(5) 0.0011(5) 0.0006(5)
    O25 0.0111(8) 0.0053(7) 0.0056(7) 0.0012(6) 0.0031(6) -0.0003(6)
    O26 0.0066(7) 0.0049(7) 0.0042(6) -0.0011(6) 0.0017(5) 0.0007(5)
    O27 0.0082(8) 0.0087(8) 0.0060(7) -0.0007(6) 0.0004(6) 0.0017(6)
    O28 0.0072(8) 0.0080(8) 0.0066(7) 0.0000(6) 0.0022(6) -0.0008(6)
_geom_special_details
;
 All esds (except the esd in the dihedral angle between two l.s. planes)
 are estimated using the full covariance matrix.  The cell esds are taken
 into account individually in the estimation of esds in distances, angles
 and torsion angles; correlations between esds in cell parameters are only
 used when they are defined by crystal symmetry.  An approximate (isotropic)
 treatment of cell esds is used for estimating esds involving l.s. planes.
;
loop_
    _geom_bond_atom_site_label_1
    _geom_bond_atom_site_label_2
    _geom_bond_site_symmetry_2
    _geom_bond_distance
    _geom_bond_publ_flag
    Pr1 O28 2_554 2.320(2) y
    Pr1 O22 . 2.358(2) y
    Pr1 O3 . 2.489(2) y
    Pr1 O2 . 2.497(2) y
    Pr1 O6 4_666 2.599(2) y
    Pr1 O10 . 2.628(2) y
    Pr1 O4 4_666 2.695(2) y
    Pr1 O9 4_666 2.897(2) y
    Pr1 O17 . 3.012(2) y
    Pr1 O19 . 3.212(2) y
    Pr2 O13 4_666 2.313(2) y
    Pr2 O26 . 2.382(2) y
    Pr2 O28 2_554 2.392(2) y
    Pr2 O16 4_566 2.461(2) y
    Pr2 O15 4_566 2.513(2) y
    Pr2 O23 4_566 2.6186(19) y
    Pr2 O14 . 2.675(2) y
    Pr2 O19 . 2.739(2) y
    Pr2 O1 4_666 2.914(2) y
    Pr3 O5 4_666 2.378(2) y
    Pr3 O28 2_554 2.396(2) y
    Pr3 O6 3_655 2.428(2) y
    Pr3 O19 2_554 2.497(2) y
    Pr3 O21 2_554 2.499(2) y
    Pr3 O10 . 2.835(2) y
    Pr3 O1 4_666 2.836(2) y
    Pr3 O8 3_655 2.854(2) y
    Pr3 O22 2_554 3.166(2) y
    Pr3 O23 4_566 3.225(2) y
    Pr3 O4 4_666 3.253(2) y
    Pr4 O18 . 2.360(2) y
    Pr4 O26 2_554 2.3740(19) y
    Pr4 O13 3_655 2.399(2) y
    Pr4 O12 . 2.437(2) y
    Pr4 O28 2_554 2.563(2) y
    Pr4 O25 4_566 2.723(2) y
    Pr4 O18 3 2.854(2) y
    Pr4 O23 4_566 3.051(2) y
    Pr4 O14 . 3.235(2) y
    Pr4 O17 . 3.411(2) y
    Pr4 O10 . 3.439(2) y
    Pr5 O8 4_666 2.293(2) y
    Pr5 O27 4_657 2.293(2) y
    Pr5 O20 3_656 2.364(2) y
    Pr5 O2 3_656 2.372(2) y
    Pr5 O22 3_656 2.572(2) y
    Pr5 O5 3_656 2.629(2) y
    Pr5 O9 4_666 2.841(2) y
    Pr5 O4 3_656 3.005(2) y
    Pr5 O17 3_656 3.128(2) y
    Pr6 O25 4_666 2.226(2) y
    Pr6 O11 3_655 2.367(2) y
    Pr6 O16 1_655 2.3794(19) y
    Pr6 O12 3_655 2.485(2) y
    Pr6 O18 1_655 2.602(2) y
    Pr6 O14 1_655 2.752(2) y
    Pr6 O27 3_666 2.753(2) y
    Pr6 O13 . 2.797(2) y
    Pr7 O12 . 2.331(2) y
    Pr7 O26 4_556 2.352(2) y
    Pr7 O15 . 2.442(2) y
    Pr7 O25 2_544 2.465(2) y
    Pr7 O27 2_554 2.474(2) y
    Pr7 O24 2_544 2.598(2) y
    Pr7 O18 . 2.675(2) y
    Pr7 O17 . 2.810(2) y
    Pr7 O7 . 3.128(2) y
    Pr8 O27 3_666 2.309(2) y
    Pr8 O21 3_656 2.384(2) y
    Pr8 O9 4_666 2.389(2) y
    Pr8 O3 . 2.442(2) y
    Pr8 O7 4_666 2.509(2) y
    Pr8 O20 3_656 2.700(2) y
    Pr8 O24 3_656 2.708(2) y
    Pr8 O4 4_666 3.235(2) y
    Pr8 O1 . 3.360(2) y
    Mo1 O1 . 1.939(2) y
    Mo1 O4 . 2.004(2) y
    Mo1 O3 . 2.009(2) y
    Mo1 O2 . 2.046(2) y
    Mo1 O5 . 2.175(2) y
    Mo1 Mo2 . 2.6435(5) y
    Mo1 Mo4 . 2.7048(6) y
    Mo1 Mo5 . 2.7050(4) y
    Mo1 Mo3 . 2.8049(7) y
    Mo2 O7 . 1.973(2) y
    Mo2 O8 . 1.979(2) y
    Mo2 O4 . 2.008(2) y
    Mo2 O6 . 2.019(2) y
    Mo2 O9 . 2.159(2) y
    Mo2 Mo5 3_655 2.7076(5) y
    Mo2 Mo3 . 2.7191(4) y
    Mo2 Mo4 . 2.7525(5) y
    Mo3 O12 . 2.032(2) y
    Mo3 O2 . 2.0508(19) y
    Mo3 O7 . 2.077(2) y
    Mo3 O10 . 2.095(2) y
    Mo3 O11 . 2.0981(19) y
    Mo3 Mo4 3_655 2.6477(4) y
    Mo3 Mo5 . 2.7423(5) y
    Mo3 Mo5 3_655 2.7819(6) y
    Mo4 O13 . 1.963(2) y
    Mo4 O1 . 2.083(2) y
    Mo4 O11 3_655 2.088(2) y
    Mo4 O6 . 2.088(2) y
    Mo4 O10 3_655 2.0982(19) y
    Mo4 Mo3 3_655 2.6477(4) y
    Mo4 Mo5 3_655 2.7530(6) y
    Mo4 Mo5 . 2.7756(4) y
    Mo5 O8 3_655 2.018(2) y
    Mo5 O11 3_655 2.045(2) y
    Mo5 O3 . 2.0506(19) y
    Mo5 O10 . 2.061(2) y
    Mo5 Mo2 3_655 2.7076(5) y
    Mo5 Mo4 3_655 2.7530(6) y
    Mo5 Mo3 3_655 2.7819(6) y
    Mo5 Mo5 3_655 2.8260(6) y
    Mo6 O14 . 1.955(2) y
    Mo6 O17 . 1.987(2) y
    Mo6 O15 . 2.016(2) y
    Mo6 O16 . 2.025(2) y
    Mo6 O18 . 2.143(2) y
    Mo6 Mo7 . 2.6087(6) y
    Mo6 Mo9 . 2.7077(4) y
    Mo6 Mo10 3_556 2.7396(6) y
    Mo6 Mo8 . 2.7987(5) y
    Mo7 O17 . 1.980(2) y
    Mo7 O20 . 1.991(2) y
    Mo7 O19 . 1.991(2) y
    Mo7 O21 . 2.0146(19) y
    Mo7 O22 . 2.133(2) y
    Mo7 Mo10 . 2.7151(6) y
    Mo7 Mo9 . 2.7257(5) y
    Mo7 Mo8 . 2.7514(4) y
    Mo8 O25 . 2.025(2) y
    Mo8 O15 . 2.0509(19) y
    Mo8 O20 . 2.075(2) y
    Mo8 O24 . 2.0843(19) y
    Mo8 O23 . 2.088(2) y
    Mo8 Mo9 3_556 2.6006(6) y
    Mo8 Mo10 3_556 2.7556(5) y
    Mo8 Mo10 . 2.7648(4) y
    Mo9 O26 . 1.955(2) y
    Mo9 O19 . 2.064(2) y
    Mo9 O14 . 2.084(2) y
    Mo9 O23 3_556 2.0935(19) y
    Mo9 O24 3_556 2.105(2) y
    Mo9 Mo8 3_556 2.6006(6) y
    Mo9 Mo10 . 2.7168(5) y
    Mo9 Mo10 3_556 2.7422(4) y
    Mo10 O16 3_556 2.0182(19) y
    Mo10 O21 . 2.062(2) y
    Mo10 O23 3_556 2.066(2) y
    Mo10 O24 . 2.086(2) y
    Mo10 Mo6 3_556 2.7396(6) y
    Mo10 Mo9 3_556 2.7422(4) y
    Mo10 Mo8 3_556 2.7556(5) y
    Mo10 Mo10 3_556 2.8525(7) y
    Mo11 O5 3_656 2.024(2) y
    Mo11 O5 . 2.024(2) y
    Mo11 O9 2_545 2.027(2) y
    Mo11 O9 4_666 2.027(2) y
    Mo11 O22 . 2.048(2) y
    Mo11 O22 3_656 2.048(2) y
loop_
    _geom_angle_atom_site_label_1
    _geom_angle_atom_site_label_2
    _geom_angle_atom_site_label_3
    _geom_angle_site_symmetry_1
    _geom_angle_site_symmetry_3
    _geom_angle
    _geom_angle_publ_flag
    O28 Pr1 O22 2_554 . 127.49(7) ?
    O28 Pr1 O3 2_554 . 126.76(7) ?
    O22 Pr1 O3 . . 103.26(7) ?
    O28 Pr1 O2 2_554 . 109.90(7) ?
    O22 Pr1 O2 . . 73.14(7) ?
    O3 Pr1 O2 . . 66.81(6) ?
    O28 Pr1 O6 2_554 4_666 88.52(7) ?
    O22 Pr1 O6 . 4_666 80.86(7) ?
    O3 Pr1 O6 . 4_666 117.38(6) ?
    O2 Pr1 O6 . 4_666 153.77(6) ?
    O28 Pr1 O10 2_554 . 65.55(7) ?
    O22 Pr1 O10 . . 138.50(7) ?
    O3 Pr1 O10 . . 65.76(6) ?
    O2 Pr1 O10 . . 65.73(6) ?
    O6 Pr1 O10 4_666 . 140.47(6) ?
    O28 Pr1 O4 2_554 4_666 91.40(7) ?
    O22 Pr1 O4 . 4_666 126.11(7) ?
    O3 Pr1 O4 . 4_666 66.53(7) ?
    O2 Pr1 O4 . 4_666 132.58(6) ?
    O6 Pr1 O4 4_666 4_666 62.38(6) ?
    O10 Pr1 O4 . 4_666 87.77(6) ?
    O28 Pr1 O9 2_554 4_666 147.24(7) ?
    O22 Pr1 O9 . 4_666 65.77(6) ?
    O3 Pr1 O9 . 4_666 63.39(6) ?
    O2 Pr1 O9 . 4_666 102.62(6) ?
    O6 Pr1 O9 4_666 4_666 62.42(6) ?
    O10 Pr1 O9 . 4_666 127.98(6) ?
    O4 Pr1 O9 4_666 4_666 62.71(6) ?
    O28 Pr1 O17 2_554 . 75.61(7) ?
    O22 Pr1 O17 . . 60.13(6) ?
    O3 Pr1 O17 . . 127.73(6) ?
    O2 Pr1 O17 . . 60.97(6) ?
    O6 Pr1 O17 4_666 . 108.61(6) ?
    O10 Pr1 O17 . . 93.86(6) ?
    O4 Pr1 O17 4_666 . 164.77(6) ?
    O9 Pr1 O17 4_666 . 125.88(6) ?
    O28 Pr1 O19 2_554 . 74.16(6) ?
    O22 Pr1 O19 . . 58.45(6) ?
    O3 Pr1 O19 . . 158.71(6) ?
    O2 Pr1 O19 . . 112.85(6) ?
    O6 Pr1 O19 4_666 . 53.05(6) ?
    O10 Pr1 O19 . . 134.76(6) ?
    O4 Pr1 O19 4_666 . 113.61(6) ?
    O9 Pr1 O19 4_666 . 97.08(6) ?
    O17 Pr1 O19 . . 55.63(5) ?
    O28 Pr1 Mo2 2_554 4_666 108.58(5) ?
    O22 Pr1 Mo2 . 4_666 91.89(5) ?
    O3 Pr1 Mo2 . 4_666 81.64(5) ?
    O2 Pr1 Mo2 . 4_666 139.98(5) ?
    O6 Pr1 Mo2 4_666 4_666 35.90(5) ?
    O10 Pr1 Mo2 . 4_666 123.34(5) ?
    O4 Pr1 Mo2 4_666 4_666 35.80(4) ?
    O9 Pr1 Mo2 4_666 4_666 38.77(4) ?
    O17 Pr1 Mo2 . 4_666 141.42(4) ?
    O19 Pr1 Mo2 . 4_666 87.83(4) ?
    O28 Pr1 Mo11 2_554 . 157.97(5) ?
    O22 Pr1 Mo11 . . 33.56(5) ?
    O3 Pr1 Mo11 . . 75.23(5) ?
    O2 Pr1 Mo11 . . 78.39(4) ?
    O6 Pr1 Mo11 4_666 . 78.06(5) ?
    O10 Pr1 Mo11 . . 134.58(4) ?
    O4 Pr1 Mo11 4_666 . 97.58(4) ?
    O9 Pr1 Mo11 4_666 . 34.87(4) ?
    O17 Pr1 Mo11 . . 92.05(4) ?
    O19 Pr1 Mo11 . . 83.81(4) ?
    Mo2 Pr1 Mo11 4_666 . 69.936(13) ?
    O28 Pr1 Mo1 2_554 . 129.95(5) ?
    O22 Pr1 Mo1 . . 82.99(5) ?
    O3 Pr1 Mo1 . . 33.39(5) ?
    O2 Pr1 Mo1 . . 34.32(5) ?
    O6 Pr1 Mo1 4_666 . 139.62(5) ?
    O10 Pr1 Mo1 . . 66.38(4) ?
    O4 Pr1 Mo1 4_666 . 99.91(5) ?
    O9 Pr1 Mo1 4_666 . 77.20(4) ?
    O17 Pr1 Mo1 . . 94.60(4) ?
    O19 Pr1 Mo1 . . 138.91(4) ?
    Mo2 Pr1 Mo1 4_666 . 108.660(15) ?
    Mo11 Pr1 Mo1 . . 68.271(13) ?
    O28 Pr1 Mo7 2_554 . 92.49(5) ?
    O22 Pr1 Mo7 . . 35.10(5) ?
    O3 Pr1 Mo7 . . 134.84(5) ?
    O2 Pr1 Mo7 . . 80.32(5) ?
    O6 Pr1 Mo7 4_666 . 80.38(5) ?
    O10 Pr1 Mo7 . . 127.47(5) ?
    O4 Pr1 Mo7 4_666 . 142.43(4) ?
    O9 Pr1 Mo7 4_666 . 96.80(4) ?
    O17 Pr1 Mo7 . . 33.62(4) ?
    O19 Pr1 Mo7 . . 33.58(4) ?
    Mo2 Pr1 Mo7 4_666 . 108.607(15) ?
    Mo11 Pr1 Mo7 . . 68.262(15) ?
    Mo1 Pr1 Mo7 . . 105.888(13) ?
    O28 Pr1 O5 2_554 . 160.79(6) ?
    O22 Pr1 O5 . . 52.26(6) ?
    O3 Pr1 O5 . . 51.44(6) ?
    O2 Pr1 O5 . . 50.90(6) ?
    O6 Pr1 O5 4_666 . 109.36(6) ?
    O10 Pr1 O5 . . 101.84(5) ?
    O4 Pr1 O5 4_666 . 102.93(6) ?
    O9 Pr1 O5 4_666 . 51.91(5) ?
    O17 Pr1 O5 . . 91.56(6) ?
    O19 Pr1 O5 . . 110.57(5) ?
    Mo2 Pr1 O5 4_666 . 90.39(4) ?
    Mo11 Pr1 O5 . . 32.94(3) ?
    Mo1 Pr1 O5 . . 35.48(3) ?
    Mo7 Pr1 O5 . . 83.96(4) ?
    O28 Pr1 Mo5 2_554 . 96.06(5) ?
    O22 Pr1 Mo5 . . 127.01(5) ?
    O3 Pr1 Mo5 . . 32.42(4) ?
    O2 Pr1 Mo5 . . 63.50(4) ?
    O6 Pr1 Mo5 4_666 . 134.99(5) ?
    O10 Pr1 Mo5 . . 33.47(5) ?
    O4 Pr1 Mo5 4_666 . 72.74(4) ?
    O9 Pr1 Mo5 4_666 . 94.82(5) ?
    O17 Pr1 Mo5 . . 115.92(4) ?
    O19 Pr1 Mo5 . . 168.08(4) ?
    Mo2 Pr1 Mo5 4_666 . 101.978(15) ?
    Mo11 Pr1 Mo5 . . 105.800(16) ?
    Mo1 Pr1 Mo5 . . 44.065(7) ?
    Mo7 Pr1 Mo5 . . 143.620(9) ?
    O5 Pr1 Mo5 . . 76.49(3) ?
    O13 Pr2 O26 4_666 . 67.88(7) ?
    O13 Pr2 O28 4_666 2_554 125.37(8) ?
    O26 Pr2 O28 . 2_554 142.27(7) ?
    O13 Pr2 O16 4_666 4_566 71.49(7) ?
    O26 Pr2 O16 . 4_566 99.88(7) ?
    O28 Pr2 O16 2_554 4_566 117.70(7) ?
    O13 Pr2 O15 4_666 4_566 109.90(7) ?
    O26 Pr2 O15 . 4_566 66.68(7) ?
    O28 Pr2 O15 2_554 4_566 123.51(7) ?
    O16 Pr2 O15 4_566 4_566 67.30(7) ?
    O13 Pr2 O23 4_666 4_566 135.72(7) ?
    O26 Pr2 O23 . 4_566 131.32(7) ?
    O28 Pr2 O23 2_554 4_566 67.70(7) ?
    O16 Pr2 O23 4_566 4_566 66.23(6) ?
    O15 Pr2 O23 4_566 4_566 64.98(6) ?
    O13 Pr2 O14 4_666 . 129.30(7) ?
    O26 Pr2 O14 . . 65.80(6) ?
    O28 Pr2 O14 2_554 . 83.74(7) ?
    O16 Pr2 O14 4_566 . 135.75(7) ?
    O15 Pr2 O14 4_566 . 68.66(7) ?
    O23 Pr2 O14 4_566 . 91.45(6) ?
    O13 Pr2 O19 4_666 . 79.01(7) ?
    O26 Pr2 O19 . . 63.96(7) ?
    O28 Pr2 O19 2_554 . 83.00(7) ?
    O16 Pr2 O19 4_566 . 150.17(6) ?
    O15 Pr2 O19 4_566 . 121.01(6) ?
    O23 Pr2 O19 4_566 . 143.45(6) ?
    O14 Pr2 O19 . . 63.07(6) ?
    O13 Pr2 O1 4_666 4_666 64.64(7) ?
    O26 Pr2 O1 . 4_666 132.38(6) ?
    O28 Pr2 O1 2_554 4_666 70.05(7) ?
    O16 Pr2 O1 4_566 4_666 68.49(7) ?
    O15 Pr2 O1 4_566 4_666 134.45(6) ?
    O23 Pr2 O1 4_566 4_666 87.66(6) ?
    O14 Pr2 O1 . 4_666 152.00(6) ?
    O19 Pr2 O1 . 4_666 102.86(6) ?
    O13 Pr2 O6 4_666 4_666 57.69(7) ?
    O26 Pr2 O6 . 4_666 98.05(6) ?
    O28 Pr2 O6 2_554 4_666 71.17(6) ?
    O16 Pr2 O6 4_566 4_666 113.26(6) ?
    O15 Pr2 O6 4_566 4_666 164.08(5) ?
    O23 Pr2 O6 4_566 4_666 130.57(6) ?
    O14 Pr2 O6 . 4_666 110.22(6) ?
    O19 Pr2 O6 . 4_666 50.28(6) ?
    O1 Pr2 O6 4_666 4_666 52.69(5) ?
    Mo9 Pr2 O6 . 4_666 87.51(4) ?
    O5 Pr3 O28 4_666 2_554 131.27(7) ?
    O5 Pr3 O6 4_666 3_655 99.08(7) ?
    O28 Pr3 O6 2_554 3_655 119.26(7) ?
    O5 Pr3 O19 4_666 2_554 119.46(7) ?
    O28 Pr3 O19 2_554 2_554 104.17(7) ?
    O6 Pr3 O19 3_655 2_554 65.16(7) ?
    O5 Pr3 O21 4_666 2_554 77.54(7) ?
    O28 Pr3 O21 2_554 2_554 103.22(7) ?
    O6 Pr3 O21 3_655 2_554 121.28(6) ?
    O19 Pr3 O21 2_554 2_554 66.59(6) ?
    O5 Pr3 O10 4_666 . 118.03(7) ?
    O28 Pr3 O10 2_554 . 61.25(6) ?
    O6 Pr3 O10 3_655 . 66.35(6) ?
    O19 Pr3 O10 2_554 . 107.91(6) ?
    O21 Pr3 O10 2_554 . 162.66(6) ?
    O5 Pr3 O1 4_666 4_666 66.50(6) ?
    O28 Pr3 O1 2_554 4_666 71.44(7) ?
    O6 Pr3 O1 3_655 4_666 164.96(7) ?
    O19 Pr3 O1 2_554 4_666 124.77(6) ?
    O21 Pr3 O1 2_554 4_666 61.64(6) ?
    O10 Pr3 O1 . 4_666 115.58(6) ?
    O5 Pr3 O8 4_666 3_655 64.79(7) ?
    O28 Pr3 O8 2_554 3_655 106.97(7) ?
    O6 Pr3 O8 3_655 3_655 61.22(6) ?
    O19 Pr3 O8 2_554 3_655 125.94(6) ?
    O21 Pr3 O8 2_554 3_655 141.59(6) ?
    O10 Pr3 O8 . 3_655 55.39(6) ?
    O1 Pr3 O8 4_666 3_655 106.69(6) ?
    O5 Pr3 O22 4_666 2_554 61.50(6) ?
    O28 Pr3 O22 2_554 2_554 157.42(6) ?
    O6 Pr3 O22 3_655 2_554 68.85(6) ?
    O19 Pr3 O22 2_554 2_554 58.31(6) ?
    O21 Pr3 O22 2_554 2_554 58.19(6) ?
    O10 Pr3 O22 . 2_554 134.41(5) ?
    O1 Pr3 O22 4_666 2_554 105.53(6) ?
    O8 Pr3 O22 3_655 2_554 95.39(6) ?
    O5 Pr3 O23 4_666 4_566 131.48(6) ?
    O28 Pr3 O23 2_554 4_566 57.46(6) ?
    O6 Pr3 O23 3_655 4_566 116.05(6) ?
    O19 Pr3 O23 2_554 4_566 57.29(6) ?
    O21 Pr3 O23 2_554 4_566 56.20(6) ?
    O10 Pr3 O23 . 4_566 106.66(5) ?
    O1 Pr3 O23 4_666 4_566 78.28(6) ?
    O8 Pr3 O23 3_655 4_566 161.96(5) ?
    O22 Pr3 O23 2_554 4_566 99.97(5) ?
    O5 Pr3 O4 4_666 4_666 58.38(6) ?
    O28 Pr3 O4 2_554 4_666 77.51(6) ?
    O6 Pr3 O4 3_655 4_666 115.52(6) ?
    O19 Pr3 O4 2_554 4_666 177.68(6) ?
    O21 Pr3 O4 2_554 4_666 111.58(6) ?
    O10 Pr3 O4 . 4_666 74.26(5) ?
    O1 Pr3 O4 4_666 4_666 54.08(6) ?
    O8 Pr3 O4 3_655 4_666 54.48(5) ?
    O22 Pr3 O4 2_554 4_666 119.64(5) ?
    O23 Pr3 O4 4_566 4_666 123.16(5) ?
    O18 Pr4 O26 . 2_554 123.01(7) ?
    O18 Pr4 O13 . 3_655 132.96(8) ?
    O26 Pr4 O13 2_554 3_655 66.63(7) ?
    O18 Pr4 O12 . . 75.77(7) ?
    O26 Pr4 O12 2_554 . 126.69(7) ?
    O13 Pr4 O12 3_655 . 66.55(7) ?
    O18 Pr4 O28 . 2_554 116.60(7) ?
    O26 Pr4 O28 2_554 2_554 111.05(7) ?
    O13 Pr4 O28 3_655 2_554 96.05(7) ?
    O12 Pr4 O28 . 2_554 97.80(7) ?
    O18 Pr4 O25 . 4_566 75.56(7) ?
    O26 Pr4 O25 2_554 4_566 61.52(6) ?
    O13 Pr4 O25 3_655 4_566 127.77(6) ?
    O12 Pr4 O25 . 4_566 148.06(7) ?
    O28 Pr4 O25 2_554 4_566 107.41(7) ?
    O18 Pr4 O18 . 3 73.76(7) ?
    O26 Pr4 O18 2_554 3 64.37(6) ?
    O13 Pr4 O18 3_655 3 71.75(7) ?
    O12 Pr4 O18 . 3 77.96(6) ?
    O28 Pr4 O18 2_554 3 167.80(6) ?
    O25 Pr4 O18 4_566 3 80.80(6) ?
    O18 Pr4 O23 . 4_566 123.28(6) ?
    O26 Pr4 O23 2_554 4_566 61.01(6) ?
    O13 Pr4 O23 3_655 4_566 102.05(7) ?
    O12 Pr4 O23 . 4_566 154.05(6) ?
    O28 Pr4 O23 2_554 4_566 59.01(6) ?
    O25 Pr4 O23 4_566 4_566 57.50(6) ?
    O18 Pr4 O23 3 4_566 122.07(6) ?
    O18 Pr4 O14 . . 55.49(6) ?
    O26 Pr4 O14 2_554 . 120.34(6) ?
    O13 Pr4 O14 3_655 . 166.13(7) ?
    O12 Pr4 O14 . . 111.11(6) ?
    O28 Pr4 O14 2_554 . 70.44(6) ?
    O25 Pr4 O14 4_566 . 61.83(6) ?
    O18 Pr4 O14 3 . 121.76(6) ?
    O23 Pr4 O14 4_566 . 74.09(5) ?
    O18 Pr4 O17 . . 56.09(6) ?
    O26 Pr4 O17 2_554 . 171.82(6) ?
    O13 Pr4 O17 3_655 . 120.52(6) ?
    O12 Pr4 O17 . . 61.48(6) ?
    O28 Pr4 O17 2_554 . 65.61(6) ?
    O25 Pr4 O17 4_566 . 111.66(6) ?
    O18 Pr4 O17 3 . 120.47(6) ?
    O23 Pr4 O17 4_566 . 111.96(5) ?
    O14 Pr4 O17 . . 51.77(5) ?
    O18 Pr4 O10 . . 123.77(6) ?
    O26 Pr4 O10 2_554 . 109.97(6) ?
    O13 Pr4 O10 3_655 . 54.02(6) ?
    O12 Pr4 O10 . . 57.27(6) ?
    O28 Pr4 O10 2_554 . 50.75(6) ?
    O25 Pr4 O10 4_566 . 154.38(5) ?
    O18 Pr4 O10 3 . 118.81(5) ?
    O23 Pr4 O10 4_566 . 96.94(5) ?
    O14 Pr4 O10 . . 112.67(5) ?
    O17 Pr4 O10 . . 74.12(5) ?
    O8 Pr5 O27 4_666 4_657 97.98(8) ?
    O8 Pr5 O20 4_666 3_656 117.25(7) ?
    O27 Pr5 O20 4_657 3_656 86.91(8) ?
    O8 Pr5 O2 4_666 3_656 122.07(7) ?
    O27 Pr5 O2 4_657 3_656 94.65(7) ?
    O20 Pr5 O2 3_656 3_656 119.72(7) ?
    O8 Pr5 O22 4_666 3_656 122.38(7) ?
    O27 Pr5 O22 4_657 3_656 138.92(7) ?
    O20 Pr5 O22 3_656 3_656 68.98(7) ?
    O2 Pr5 O22 3_656 3_656 71.56(7) ?
    O8 Pr5 O5 4_666 3_656 69.86(7) ?
    O27 Pr5 O5 4_657 3_656 144.73(7) ?
    O20 Pr5 O5 3_656 3_656 128.29(7) ?
    O2 Pr5 O5 3_656 3_656 67.77(7) ?
    O22 Pr5 O5 3_656 3_656 66.29(6) ?
    O8 Pr5 O9 4_666 4_666 63.29(7) ?
    O27 Pr5 O9 4_657 4_666 143.01(7) ?
    O20 Pr5 O9 3_656 4_666 76.02(7) ?
    O2 Pr5 O9 3_656 4_666 122.33(7) ?
    O22 Pr5 O9 3_656 4_666 63.91(6) ?
    O5 Pr5 O9 3_656 4_666 61.94(6) ?
    O8 Pr5 O4 4_666 3_656 62.59(6) ?
    O27 Pr5 O4 4_657 3_656 84.51(7) ?
    O20 Pr5 O4 3_656 3_656 171.27(6) ?
    O2 Pr5 O4 3_656 3_656 62.77(6) ?
    O22 Pr5 O4 3_656 3_656 118.99(6) ?
    O5 Pr5 O4 3_656 3_656 60.36(6) ?
    O9 Pr5 O4 4_666 3_656 110.19(6) ?
    O8 Pr5 O17 4_666 3_656 177.60(6) ?
    O27 Pr5 O17 4_657 3_656 82.68(7) ?
    O20 Pr5 O17 3_656 3_656 60.44(6) ?
    O2 Pr5 O17 3_656 3_656 60.08(6) ?
    O22 Pr5 O17 3_656 3_656 56.68(6) ?
    O5 Pr5 O17 3_656 3_656 110.88(6) ?
    O9 Pr5 O17 4_666 3_656 114.88(6) ?
    O4 Pr5 O17 3_656 3_656 119.80(5) ?
    O8 Pr5 O7 4_666 4_666 60.05(6) ?
    O27 Pr5 O7 4_657 4_666 90.83(7) ?
    O20 Pr5 O7 3_656 4_666 57.35(6) ?
    O2 Pr5 O7 3_656 4_666 173.67(6) ?
    O22 Pr5 O7 3_656 4_666 102.19(6) ?
    O5 Pr5 O7 3_656 4_666 109.12(6) ?
    O9 Pr5 O7 4_666 4_666 52.31(6) ?
    O4 Pr5 O7 3_656 4_666 121.07(5) ?
    O17 Pr5 O7 3_656 4_666 117.69(5) ?
    Mo11 Pr5 O7 . 4_666 89.33(4) ?
    O25 Pr6 O11 4_666 3_655 123.47(7) ?
    O25 Pr6 O16 4_666 1_655 139.50(8) ?
    O11 Pr6 O16 3_655 1_655 96.98(7) ?
    O25 Pr6 O12 4_666 3_655 74.38(7) ?
    O11 Pr6 O12 3_655 3_655 70.86(7) ?
    O16 Pr6 O12 1_655 3_655 123.29(7) ?
    O25 Pr6 O18 4_666 1_655 80.34(7) ?
    O11 Pr6 O18 3_655 1_655 134.81(7) ?
    O16 Pr6 O18 1_655 1_655 68.25(7) ?
    O12 Pr6 O18 3_655 1_655 82.16(7) ?
    O25 Pr6 O14 4_666 1_655 76.00(7) ?
    O11 Pr6 O14 3_655 1_655 153.15(6) ?
    O16 Pr6 O14 1_655 1_655 66.77(6) ?
    O12 Pr6 O14 3_655 1_655 135.75(6) ?
    O18 Pr6 O14 1_655 1_655 60.94(6) ?
    O25 Pr6 O27 4_666 3_666 100.30(7) ?
    O11 Pr6 O27 3_655 3_666 71.10(7) ?
    O16 Pr6 O27 1_655 3_666 94.09(6) ?
    O12 Pr6 O27 3_655 3_666 128.86(6) ?
    O18 Pr6 O27 1_655 3_666 148.32(6) ?
    O14 Pr6 O27 1_655 3_666 88.24(6) ?
    O25 Pr6 O13 4_666 . 127.69(7) ?
    O11 Pr6 O13 3_655 . 65.22(6) ?
    O16 Pr6 O13 1_655 . 64.67(6) ?
    O12 Pr6 O13 3_655 . 59.98(6) ?
    O18 Pr6 O13 1_655 . 69.99(6) ?
    O14 Pr6 O13 1_655 . 120.17(6) ?
    O27 Pr6 O13 3_666 . 127.38(6) ?
    O25 Pr6 O7 4_666 3_655 70.87(7) ?
    O11 Pr6 O7 3_655 3_655 52.60(6) ?
    O16 Pr6 O7 1_655 3_655 149.53(6) ?
    O12 Pr6 O7 3_655 3_655 51.17(6) ?
    O18 Pr6 O7 1_655 3_655 129.72(6) ?
    O14 Pr6 O7 1_655 3_655 141.24(5) ?
    O27 Pr6 O7 3_666 3_655 78.60(6) ?
    O13 Pr6 O7 . 3_655 96.22(5) ?
    Mo6 Pr6 O7 1_655 3_655 170.08(4) ?
    Mo3 Pr6 O7 3_655 3_655 34.29(3) ?
    O25 Pr6 O24 4_666 3_656 114.48(6) ?
    O11 Pr6 O24 3_655 3_656 101.71(6) ?
    O16 Pr6 O24 1_655 3_656 51.31(6) ?
    O12 Pr6 O24 3_655 3_656 171.00(6) ?
    O18 Pr6 O24 1_655 3_656 100.54(5) ?
    O14 Pr6 O24 1_655 3_656 51.45(5) ?
    O27 Pr6 O24 3_666 3_656 50.00(5) ?
    O13 Pr6 O24 . 3_656 112.68(5) ?
    Mo6 Pr6 O24 1_655 3_656 59.82(3) ?
    Mo3 Pr6 O24 3_655 3_656 137.95(3) ?
    O7 Pr6 O24 3_655 3_656 128.58(5) ?
    O12 Pr7 O26 . 4_556 121.27(7) ?
    O12 Pr7 O15 . . 131.23(7) ?
    O26 Pr7 O15 4_556 . 68.32(7) ?
    O12 Pr7 O25 . 2_544 73.01(7) ?
    O26 Pr7 O25 4_556 2_544 65.97(7) ?
    O15 Pr7 O25 . 2_544 134.12(7) ?
    O12 Pr7 O27 . 2_554 116.68(7) ?
    O26 Pr7 O27 4_556 2_554 120.92(7) ?
    O15 Pr7 O27 . 2_554 82.68(7) ?
    O25 Pr7 O27 2_544 2_554 124.88(7) ?
    O12 Pr7 O24 . 2_544 127.76(7) ?
    O26 Pr7 O24 4_556 2_544 70.12(7) ?
    O15 Pr7 O24 . 2_544 100.91(6) ?
    O25 Pr7 O24 2_544 2_544 67.07(6) ?
    O27 Pr7 O24 2_554 2_544 66.43(6) ?
    O12 Pr7 O18 . . 71.75(7) ?
    O26 Pr7 O18 4_556 . 67.74(7) ?
    O15 Pr7 O18 . . 69.78(6) ?
    O25 Pr7 O18 2_544 . 89.33(7) ?
    O27 Pr7 O18 2_554 . 145.73(6) ?
    O24 Pr7 O18 2_544 . 137.26(6) ?
    O12 Pr7 O17 . . 73.63(7) ?
    O26 Pr7 O17 4_556 . 119.09(6) ?
    O15 Pr7 O17 . . 62.76(6) ?
    O25 Pr7 O17 2_544 . 141.92(6) ?
    O27 Pr7 O17 2_554 . 86.69(7) ?
    O24 Pr7 O17 2_544 . 150.79(6) ?
    O18 Pr7 O17 . . 62.98(6) ?
    O12 Pr7 O7 . . 59.55(6) ?
    O26 Pr7 O7 4_556 . 139.28(6) ?
    O15 Pr7 O7 . . 146.36(6) ?
    O25 Pr7 O7 2_544 . 77.56(7) ?
    O27 Pr7 O7 2_554 . 66.56(7) ?
    O24 Pr7 O7 2_544 . 79.67(6) ?
    O18 Pr7 O7 . . 131.30(6) ?
    O17 Pr7 O7 . . 100.65(6) ?
    O12 Pr7 O2 . . 54.92(6) ?
    O26 Pr7 O2 4_556 . 168.96(6) ?
    O15 Pr7 O2 . . 105.81(6) ?
    O25 Pr7 O2 2_544 . 118.50(6) ?
    O27 Pr7 O2 2_554 . 65.95(6) ?
    O24 Pr7 O2 2_544 . 120.76(6) ?
    O18 Pr7 O2 . . 101.66(6) ?
    O17 Pr7 O2 . . 50.72(5) ?
    O7 Pr7 O2 . . 50.07(5) ?
    O27 Pr8 O21 3_666 3_656 123.74(7) ?
    O27 Pr8 O9 3_666 4_666 137.61(7) ?
    O21 Pr8 O9 3_656 4_666 98.57(7) ?
    O27 Pr8 O3 3_666 . 97.20(7) ?
    O21 Pr8 O3 3_656 . 104.08(7) ?
    O9 Pr8 O3 4_666 . 72.33(7) ?
    O27 Pr8 O7 3_666 4_666 80.67(7) ?
    O21 Pr8 O7 3_656 4_666 131.05(7) ?
    O9 Pr8 O7 4_666 4_666 68.21(7) ?
    O3 Pr8 O7 . 4_666 114.77(7) ?
    O27 Pr8 O20 3_666 3_656 115.06(7) ?
    O21 Pr8 O20 3_656 3_656 64.91(6) ?
    O9 Pr8 O20 4_666 3_656 78.45(7) ?
    O3 Pr8 O20 . 3_656 146.87(6) ?
    O7 Pr8 O20 4_666 3_656 66.27(7) ?
    O27 Pr8 O24 3_666 3_656 66.76(7) ?
    O21 Pr8 O24 3_656 3_656 68.35(6) ?
    O9 Pr8 O24 4_666 3_656 137.75(7) ?
    O3 Pr8 O24 . 3_656 148.66(6) ?
    O7 Pr8 O24 4_666 3_656 89.96(7) ?
    O20 Pr8 O24 3_656 3_656 59.47(6) ?
    O27 Pr8 O4 3_666 4_666 79.08(7) ?
    O21 Pr8 O4 3_656 4_666 154.64(6) ?
    O9 Pr8 O4 4_666 4_666 60.23(6) ?
    O3 Pr8 O4 . 4_666 58.26(6) ?
    O7 Pr8 O4 4_666 4_666 57.42(6) ?
    O20 Pr8 O4 3_656 4_666 118.58(6) ?
    O24 Pr8 O4 3_656 4_666 136.45(6) ?
    O27 Pr8 O1 3_666 . 102.21(7) ?
    O21 Pr8 O1 3_656 . 53.99(6) ?
    O9 Pr8 O1 4_666 . 105.11(6) ?
    O3 Pr8 O1 . . 56.95(6) ?
    O7 Pr8 O1 4_666 . 171.34(6) ?
    O20 Pr8 O1 3_656 . 118.74(6) ?
    O24 Pr8 O1 3_656 . 98.69(6) ?
    O4 Pr8 O1 4_666 . 114.81(5) ?
    O27 Pr8 O5 3_666 . 146.50(6) ?
    O21 Pr8 O5 3_656 . 59.73(6) ?
    O9 Pr8 O5 4_666 . 56.10(6) ?
    O3 Pr8 O5 . . 53.80(6) ?
    O7 Pr8 O5 4_666 . 124.13(6) ?
    O20 Pr8 O5 3_656 . 96.76(5) ?
    O24 Pr8 O5 3_656 . 128.08(5) ?
    O4 Pr8 O5 4_666 . 95.30(5) ?
    O1 Pr8 O5 . . 50.03(5) ?
    Mo2 Pr8 O5 4_666 . 93.39(4) ?
    O27 Pr8 O11 3_666 3_655 57.68(6) ?
    O21 Pr8 O11 3_656 3_655 96.93(6) ?
    O9 Pr8 O11 4_666 3_655 125.09(6) ?
    O3 Pr8 O11 . 3_655 52.83(6) ?
    O7 Pr8 O11 4_666 3_655 129.91(6) ?
    O20 Pr8 O11 3_656 3_655 153.60(5) ?
    O24 Pr8 O11 3_656 3_655 96.83(5) ?
    O4 Pr8 O11 4_666 3_655 86.23(5) ?
    O1 Pr8 O11 . 3_655 48.79(5) ?
    Mo2 Pr8 O11 4_666 3_655 121.40(3) ?
    O5 Pr8 O11 . 3_655 89.18(5) ?
    O1 Mo1 O4 . . 90.21(9) ?
    O1 Mo1 O3 . . 93.74(9) ?
    O4 Mo1 O3 . . 169.69(8) ?
    O1 Mo1 O2 . . 171.74(8) ?
    O4 Mo1 O2 . . 89.51(9) ?
    O3 Mo1 O2 . . 85.22(8) ?
    O1 Mo1 O5 . . 88.83(8) ?
    O4 Mo1 O5 . . 85.93(8) ?
    O3 Mo1 O5 . . 84.64(8) ?
    O2 Mo1 O5 . . 82.92(8) ?
    O7 Mo2 O8 . . 96.31(9) ?
    O7 Mo2 O4 . . 90.68(9) ?
    O8 Mo2 O4 . . 168.06(9) ?
    O7 Mo2 O6 . . 169.07(8) ?
    O8 Mo2 O6 . . 85.49(9) ?
    O4 Mo2 O6 . . 85.86(9) ?
    O7 Mo2 O9 . . 83.26(8) ?
    O8 Mo2 O9 . . 82.55(8) ?
    O4 Mo2 O9 . . 88.70(8) ?
    O6 Mo2 O9 . . 86.30(8) ?
    O12 Mo3 O2 . . 92.52(8) ?
    O12 Mo3 O7 . . 85.81(8) ?
    O2 Mo3 O7 . . 88.20(8) ?
    O12 Mo3 O10 . . 91.26(8) ?
    O2 Mo3 O10 . . 84.33(8) ?
    O7 Mo3 O10 . . 171.84(8) ?
    O12 Mo3 O11 . . 85.92(8) ?
    O2 Mo3 O11 . . 174.12(8) ?
    O7 Mo3 O11 . . 86.04(8) ?
    O10 Mo3 O11 . . 101.36(8) ?
    O13 Mo4 O1 . . 89.13(8) ?
    O13 Mo4 O11 . 3_655 87.65(9) ?
    O1 Mo4 O11 . 3_655 85.76(8) ?
    O13 Mo4 O6 . . 90.85(9) ?
    O1 Mo4 O6 . . 84.84(8) ?
    O11 Mo4 O6 3_655 . 170.50(8) ?
    O13 Mo4 O10 . 3_655 87.45(8) ?
    O1 Mo4 O10 . 3_655 171.74(8) ?
    O11 Mo4 O10 3_655 3_655 101.60(7) ?
    O6 Mo4 O10 . 3_655 87.69(8) ?
    O8 Mo5 O11 3_655 3_655 90.91(9) ?
    O8 Mo5 O3 3_655 . 89.91(8) ?
    O11 Mo5 O3 3_655 . 86.69(8) ?
    O8 Mo5 O10 3_655 . 80.79(8) ?
    O11 Mo5 O10 3_655 . 168.31(8) ?
    O3 Mo5 O10 . . 85.09(8) ?
    O14 Mo6 O17 . . 94.99(9) ?
    O14 Mo6 O15 . . 172.30(8) ?
    O17 Mo6 O15 . . 86.89(9) ?
    O14 Mo6 O16 . . 91.07(9) ?
    O17 Mo6 O16 . . 169.53(8) ?
    O15 Mo6 O16 . . 86.01(8) ?
    O14 Mo6 O18 . . 82.97(8) ?
    O17 Mo6 O18 . . 87.88(8) ?
    O15 Mo6 O18 . . 89.65(8) ?
    O16 Mo6 O18 . . 84.39(8) ?
    O17 Mo7 O20 . . 91.42(9) ?
    O17 Mo7 O19 . . 94.23(9) ?
    O20 Mo7 O19 . . 169.39(8) ?
    O17 Mo7 O21 . . 169.19(8) ?
    O20 Mo7 O21 . . 86.37(8) ?
    O19 Mo7 O21 . . 86.41(8) ?
    O17 Mo7 O22 . . 83.83(8) ?
    O20 Mo7 O22 . . 85.49(8) ?
    O19 Mo7 O22 . . 86.20(8) ?
    O21 Mo7 O22 . . 85.45(8) ?
    O25 Mo8 O15 . . 92.08(8) ?
    O25 Mo8 O20 . . 91.90(8) ?
    O15 Mo8 O20 . . 92.72(8) ?
    O25 Mo8 O24 . . 85.85(8) ?
    O15 Mo8 O24 . . 172.66(8) ?
    O20 Mo8 O24 . . 80.33(8) ?
    O25 Mo8 O23 . . 85.50(8) ?
    O15 Mo8 O23 . . 83.56(8) ?
    O20 Mo8 O23 . . 175.37(8) ?
    O24 Mo8 O23 . . 103.26(8) ?
    O26 Mo9 O19 . . 85.50(8) ?
    O26 Mo9 O14 . . 86.05(8) ?
    O19 Mo9 O14 . . 86.13(8) ?
    O26 Mo9 O23 . 3_556 88.03(8) ?
    O19 Mo9 O23 . 3_556 85.27(8) ?
    O14 Mo9 O23 . 3_556 169.91(8) ?
    O26 Mo9 O24 . 3_556 89.13(8) ?
    O19 Mo9 O24 . 3_556 170.52(8) ?
    O14 Mo9 O24 . 3_556 85.71(8) ?
    O23 Mo9 O24 3_556 3_556 102.38(8) ?
    O16 Mo10 O21 3_556 . 90.25(8) ?
    O16 Mo10 O23 3_556 3_556 85.71(8) ?
    O21 Mo10 O23 . 3_556 84.30(8) ?
    O16 Mo10 O24 3_556 . 85.99(8) ?
    O21 Mo10 O24 . . 87.67(8) ?
    O23 Mo10 O24 3_556 . 168.42(8) ?
    O5 Mo11 O5 3_656 . 180.0000(10)
                                  ?
    O5 Mo11 O9 3_656 2_545 91.74(8) ?
    O5 Mo11 O9 . 2_545 88.26(8) ?
    O5 Mo11 O9 3_656 4_666 88.26(8) ?
    O5 Mo11 O9 . 4_666 91.74(8) ?
    O9 Mo11 O9 2_545 4_666 180.00(6) ?
    O5 Mo11 O22 3_656 . 91.39(8) ?
    O5 Mo11 O22 . . 88.61(8) ?
    O9 Mo11 O22 2_545 . 89.70(9) ?
    O9 Mo11 O22 4_666 . 90.30(9) ?
    O5 Mo11 O22 3_656 3_656 88.61(8) ?
    O5 Mo11 O22 . 3_656 91.39(8) ?
    O9 Mo11 O22 2_545 3_656 90.30(9) ?
    O9 Mo11 O22 4_666 3_656 89.70(9) ?
    O22 Mo11 O22 . 3_656 180.0 ?
data_global
_journal_date_recd_electronic     2011-04-12
_journal_date_accepted     2011-04-26
_journal_name_full     'Acta Crystallographica, Section E'
_journal_year     2011
_journal_volume     67
_journal_issue      5
_journal_page_first     i34
_journal_page_last     i35
_journal_paper_category     QI
_journal_coeditor_code     WM2479
_publ_contact_author_name     'Gougeon, P.'
_publ_contact_author_address
;
Sciences Chimiques de Rennes
UMR CNRS No. 6226
Universit\'e de Rennes I
Avenue du G\'en\'eral Leclerc
35042 Rennes CEDEX
France
;
_publ_contact_author_email     patrick.gougeon@univ-rennes1.fr
_publ_contact_author_fax     '(33) 99 63 57 04'
_publ_contact_author_phone     '(33) 99 28 62 54'
_publ_section_title
;
Pr~16~Mo~21~O~56~
;
loop_
    _publ_author_name
    _publ_author_address
    'Gougeon, Patrick'
;
Sciences Chimiques de Rennes
UMR CNRS No. 6226
Universit\'e de Rennes I -- INSA Rennes
Avenue du G\'en\'eral Leclerc
35042 Rennes CEDEX
France
;
    'Gall, Philippe'
;
Sciences Chimiques de Rennes
UMR CNRS No. 6226
Universit\'e de Rennes I -- INSA Rennes
Avenue du G\'en\'eral Leclerc
35042 Rennes CEDEX
France
;
