# Supplementary material for: Pr16Mo21O56
Source: Acta Crystallogr Sect E Struct Rep Online. 2011 Apr 29;67(Pt 5):i34–5. doi: 10.1107/S1600536811015649 (PMC3089141; doi:10.1107/S1600536811015649)
Supplement: Supplementary file 2 [file e-67-00i34-Isup2.hkl]

#
# h,k,l, Fc-squared, Fo-squared, sigma(Fo-squared) and status flag
#
data_I
_shelx_title '    165628-ICSD in space group P 1 21/c 1'
_shelx_refln_list_code          4
_shelx_F_calc_maximum     1300.56
_exptl_crystal_F_000      4548.00
_reflns_d_resolution_high  0.5115
 
loop_
 _symmetry_equiv_pos_as_xyz
 'x, y, z'
 'x, -y+1/2, z+1/2'
 '-x, -y, -z'
 '-x, y-1/2, -z-1/2'
 
_cell_length_a    13.4270
_cell_length_b    13.3935
_cell_length_c    13.3180
_cell_angle_alpha  90.000
_cell_angle_beta  100.102
_cell_angle_gamma  90.000
 
_shelx_F_squared_multiplier     1.000
 
loop_
 _refln_index_h
 _refln_index_k
 _refln_index_l
 _refln_F_squared_calc
 _refln_F_squared_meas
 _refln_F_squared_sigma
 _refln_observed_status
   3   0   0     1023.11     1168.34    153.73 o
   4   0   0   716781.44   762869.19  24285.32 o
   5   0   0   652710.19   661672.44  21123.15 o
   6   0   0  1060799.25  1103691.63  35140.45 o
   7   0   0   784359.13   814760.44  26047.15 o
   8   0   0   148146.33   149237.92   3433.20 o
   9   0   0    17568.32    17768.72    647.62 o
  10   0   0   161220.02   157880.97   5378.84 o
  11   0   0    55764.74    56157.82   1445.12 o
  12   0   0    27676.07    26962.92    896.29 o
  13   0   0    40126.13    39777.02   1225.98 o
  14   0   0    29015.84    28727.77    682.56 o
  15   0   0       40.04      401.13    127.85 o
  16   0   0      441.39      630.52    222.60 o
  17   0   0     3860.99     3233.96    508.46 o
  18   0   0   145565.81   140255.39   4817.19 o
  19   0   0    67970.02    66213.13   1712.17 o
  20   0   0     7577.53     7400.65    503.90 o
  21   0   0     7821.63     7025.66    521.36 o
  22   0   0    16921.02    17086.58   1079.86 o
  23   0   0      109.67     -386.16    817.19 o
  24   0   0    35225.41    37407.00   2271.25 o
  25   0   0    90397.42    92375.72   3054.81 o
   3   1   0     1836.90     2099.46     58.76 o
   4   1   0     8675.66     8823.60    250.93 o
   5   1   0     4760.39     5313.07    111.98 o
   6   1   0    44391.09    47626.62    813.71 o
   7   1   0    14526.24    14728.13    315.14 o
   8   1   0     3537.28     3649.30    130.59 o
   9   1   0      963.87     1129.34     85.35 o
  10   1   0    20971.65    20303.97    697.56 o
  11   1   0     4163.36     4391.98    153.15 o
  12   1   0    33589.03    33379.07    785.32 o
  13   1   0      150.01      243.75    189.90 o
  14   1   0     5569.89     5765.04    168.16 o
  15   1   0    29109.65    27709.19    644.54 o
  16   1   0     3020.46     3133.77    182.57 o
  17   1   0    46087.16    43893.55   1139.08 o
  18   1   0    24836.41    24153.04    616.69 o
  19   1   0     5348.82     4688.00    338.97 o
  20   1   0     6099.51     5777.52    378.57 o
  21   1   0     6290.98     5078.36    390.38 o
  22   1   0    68224.21    68805.68   1691.26 o
  23   1   0      392.87      499.39    474.72 o
  24   1   0     3263.44     4620.07    658.14 o
  25   1   0     8209.75     8496.60    756.30 o
   2   2   0    25993.05    25726.16    247.55 o
   3   2   0     8509.20     8803.73    121.94 o
   4   2   0    38268.79    36592.94    703.16 o
   5   2   0    51102.63    51591.69    677.40 o
   6   2   0      729.25      896.50     47.00 o
   7   2   0   121439.55   120248.03   1918.31 o
   8   2   0     6520.93     6384.49    173.84 o
   9   2   0     4538.10     4700.57    127.10 o
  10   2   0    49163.64    48601.60    970.83 o
  11   2   0   111291.15   109994.34   3090.16 o
  12   2   0       89.44      215.37    116.77 o
  13   2   0    23270.03    23413.23    396.59 o
  14   2   0      997.11     1139.14    125.17 o
  15   2   0    46970.55    45116.78    980.90 o
  16   2   0    32680.86    31472.73    723.89 o
  17   2   0      718.74      760.04    206.40 o
  18   2   0     6978.79     6110.84    325.66 o
  19   2   0     2405.93     2712.98    311.49 o
  20   2   0    34067.75    33256.28    778.59 o
  21   2   0      702.75     1443.53    422.60 o
  22   2   0     3142.35     3375.09    496.94 o
  23   2   0      123.89      121.65    488.70 o
  24   2   0      419.01     -531.17    531.17 o
  25   2   0    10750.45    11830.09    791.25 o
   1   3   0    25072.24    24318.57    255.80 o
   2   3   0    13700.67    13797.47    148.53 o
   3   3   0    52392.48    50993.33    472.00 o
   4   3   0      248.46      559.59     38.96 o
   5   3   0    90947.61    89267.03   1206.15 o
   6   3   0    35923.29    35855.16    638.41 o
   7   3   0   107009.75   106984.13   1499.99 o
   8   3   0   147221.16   148615.97   2936.44 o
   9   3   0     5334.39     5767.47    158.50 o
  10   3   0    55494.94    55719.09    856.93 o
  11   3   0   121613.16   121498.47   2283.63 o
  12   3   0   148381.59   146495.20   2846.39 o
  13   3   0      682.85     1151.90    338.82 o
  14   3   0     8928.44     9004.55    299.12 o
  15   3   0     4075.78     3907.16    209.24 o
  16   3   0    88817.48    88349.01   1541.31 o
  17   3   0      734.89      757.57    215.62 o
  18   3   0     4067.62     3759.26    291.57 o
  19   3   0      214.81     -295.93    295.93 o
  20   3   0     1117.16     1043.16    393.00 o
  21   3   0      191.00      223.72    303.99 o
  22   3   0       10.71      -35.85    328.38 o
  23   3   0     5685.91     4608.73    588.04 o
  24   3   0     5341.99     5446.53    628.07 o
  25   3   0     2237.17     1634.80    560.71 o
   0   4   0   448356.25   452346.19   6053.67 o
   1   4   0      298.14      577.36     27.00 o
   2   4   0    14802.66    14140.31    151.83 o
   3   4   0   145219.14   140055.38   1265.82 o
   4   4   0   490718.47   482101.88   5551.21 o
   5   4   0    59588.29    58057.98    645.94 o
   6   4   0    19000.85    19153.50    305.95 o
   7   4   0      344.86      652.88    102.39 o
   8   4   0     8367.38     8155.52    194.83 o
   9   4   0    13409.13    13328.26    269.06 o
  10   4   0    86618.60    88122.98   1291.66 o
  11   4   0      120.00      258.29    119.12 o
  12   4   0    30538.71    30403.80    610.35 o
  13   4   0    22610.10    21854.60    597.77 o
  14   4   0       19.09     -124.95    184.93 o
  15   4   0     6225.11     6177.36    267.21 o
  16   4   0    10568.24    10585.17    351.90 o
  17   4   0    39620.12    36794.19    956.35 o
  18   4   0     3551.29     3403.52    288.14 o
  19   4   0   100613.84   102265.44   1865.13 o
  20   4   0     3181.76     2763.40    331.03 o
  21   4   0    22501.97    20722.65    697.31 o
  22   4   0       38.02      218.93    369.94 o
  23   4   0    12206.56    12790.51    748.26 o
  24   4   0    35231.09    36778.83   1207.77 o
  25   4   0      690.91     -125.45    752.56 o
   1   5   0    24987.34    23703.18    225.87 o
   2   5   0    11346.00    10770.09    164.68 o
   3   5   0      751.91     1111.38     49.63 o
   4   5   0    10112.31    10102.93    173.07 o
   5   5   0    11230.27    11176.15    177.32 o
   6   5   0    46707.63    47797.91    580.04 o
   7   5   0     4592.67     4662.86    125.02 o
   8   5   0    14020.70    14124.45    335.14 o
   9   5   0    16565.91    16478.08    319.35 o
  10   5   0     9103.95     8811.05    215.33 o
  11   5   0    10170.40    10038.86    281.18 o
  12   5   0     7859.79     7765.90    249.22 o
  13   5   0    12180.35    11222.60    420.56 o
  14   5   0      213.33      137.78    295.98 o
  15   5   0       13.28      145.02    144.32 o
  16   5   0    23121.70    22367.60    562.39 o
  17   5   0    28140.36    27345.13    697.22 o
  18   5   0    60314.37    58569.40   1360.03 o
  19   5   0       24.69       27.83    329.65 o
  20   5   0    11036.90     9929.38    523.31 o
  21   5   0     6769.11     6111.50    461.89 o
  22   5   0    12752.88    11841.87    601.93 o
  23   5   0       34.07      410.94    520.56 o
  24   5   0      492.70     -149.87    481.52 o
  25   5   0     9479.30    10209.00   1378.73 o
   0   6   0   195567.11   192984.00   2622.38 o
   1   6   0   518548.41   511760.78   6002.15 o
   2   6   0     1822.21     1914.74     61.98 o
   3   6   0    84812.40    81823.75    856.42 o
   4   6   0    22127.60    22483.33    327.89 o
   5   6   0     1695.00     1963.69     68.87 o
   6   6   0    28659.29    29025.87    442.20 o
   7   6   0     8422.48     8249.41    180.50 o
   8   6   0    69860.65    71344.13   1065.63 o
   9   6   0     6844.83     6174.95    266.30 o
  10   6   0       64.43      257.86    139.29 o
  11   6   0    51446.42    50161.52   1053.37 o
  12   6   0    19613.41    19354.57    585.64 o
  13   6   0    45925.94    44425.40   1004.31 o
  14   6   0     2855.11     2285.93    211.37 o
  15   6   0    17630.10    17169.88    482.86 o
  16   6   0    56305.21    55581.78   1088.06 o
  17   6   0    30768.37    29586.31    713.59 o
  18   6   0     4487.73     4143.03    405.24 o
  19   6   0    71337.98    71980.47   1420.40 o
  20   6   0       88.68      -32.60    370.83 o
  21   6   0      931.50     1010.25    413.69 o
  22   6   0    70516.18    72393.70   1547.44 o
  23   6   0     2984.20     2630.24    555.96 o
  24   6   0    45943.75    48205.23   1399.48 o
  25   6   0      552.84      815.56    615.71 o
   1   7   0     7653.97     7674.23    184.09 o
   2   7   0    66218.05    64548.55    776.67 o
   3   7   0   185417.02   185598.22   2169.86 o
   4   7   0    18705.95    19027.05    311.56 o
   5   7   0    21656.75    21740.53    351.44 o
   6   7   0   111706.19   112427.19   1595.59 o
   7   7   0   143852.78   143487.41   2012.97 o
   8   7   0   119977.47   118868.21   1698.83 o
   9   7   0   156217.13   155656.67   2744.95 o
  10   7   0    38687.22    38624.97    854.52 o
  11   7   0    57315.35    53392.18   1121.40 o
  12   7   0   270592.75   271754.34   4699.96 o
  13   7   0    88517.94    86859.23   1718.06 o
  14   7   0    21101.91    21440.63    552.13 o
  15   7   0      716.59      796.31    205.48 o
  16   7   0   188442.89   189915.63   3084.46 o
  17   7   0     6260.03     5631.42    430.74 o
  18   7   0    59017.11    57620.22   1364.89 o
  19   7   0      328.23      306.69    300.08 o
  20   7   0    18946.40    20188.08    777.86 o
  21   7   0      232.63      168.77    368.00 o
  22   7   0    33487.21    34023.41   1251.52 o
  23   7   0      140.66      139.41    542.12 o
  24   7   0     1647.05     1436.37    573.09 o
   0   8   0    24044.86    23720.47    522.05 o
   1   8   0   212867.97   208782.33   2371.19 o
   2   8   0     3278.12     3587.13    156.16 o
   3   8   0    54648.25    52819.96    727.39 o
   4   8   0     4317.57     4681.37    116.85 o
   5   8   0    32324.97    32228.59    472.17 o
   6   8   0   158314.58   158866.08   2218.90 o
   7   8   0    30808.86    30330.13    529.70 o
   8   8   0    68654.42    69678.04   1061.60 o
   9   8   0    14676.33    14897.66    328.73 o
  10   8   0   111824.09   114159.47   2104.77 o
  11   8   0    20159.81    19439.77    560.20 o
  12   8   0    18904.94    18366.44    568.52 o
  13   8   0      537.61      462.63    289.92 o
  14   8   0    42748.93    41597.73    872.77 o
  15   8   0   130037.52   131349.42   2218.79 o
  16   8   0    26692.61    26926.26    678.91 o
  17   8   0    34391.42    33282.34    788.30 o
  18   8   0     8806.33     8616.51    464.21 o
  19   8   0    25109.80    24571.80    836.75 o
  20   8   0    13676.44    12521.37    742.60 o
  21   8   0     9926.85     9817.10    708.85 o
  22   8   0     8518.27     7489.07    732.98 o
  23   8   0    32280.56    34000.63   1164.75 o
  24   8   0    17588.35    18548.59    924.71 o
   1   9   0    64814.82    63230.55    791.07 o
   2   9   0    52675.25    51752.02    648.16 o
   3   9   0     1618.30     1913.83     81.46 o
   4   9   0    81135.10    81967.63   1015.34 o
   5   9   0    49395.21    49132.45    686.21 o
   6   9   0    27200.17    26682.01    481.89 o
   7   9   0    36022.11    35313.14    653.65 o
   8   9   0    23510.69    23571.09    452.60 o
   9   9   0     1509.43     1851.82    155.40 o
  10   9   0    79561.61    80869.57   1379.21 o
  11   9   0    31304.44    31518.89    784.92 o
  12   9   0    12046.12    11903.35    444.14 o
  13   9   0      173.23      212.14    227.58 o
  14   9   0     6583.34     5999.28    317.18 o
  15   9   0     4080.73     3521.12    279.09 o
  16   9   0    31229.74    30198.19    739.64 o
  17   9   0     2195.30     1948.10    279.74 o
  18   9   0    25053.00    23827.49    931.76 o
  19   9   0      482.13      819.74    877.97 o
  20   9   0     7371.64     6905.18    655.46 o
  21   9   0    11889.00    12355.89    773.23 o
  22   9   0       53.03      119.85    600.61 o
  23   9   0     3330.33     2045.15    557.26 o
  24   9   0      981.89     1604.73    564.93 o
   0  10   0   269321.75   266045.06   4588.44 o
   1  10   0     8236.55     8018.53    178.54 o
   2  10   0     2988.33     3541.31    120.87 o
   3  10   0   142905.78   142240.38   1745.19 o
   4  10   0    14745.91    14403.07    274.41 o
   5  10   0    31423.10    31018.28    475.89 o
   6  10   0    82696.78    83534.05   1116.83 o
   7  10   0    19165.07    18656.10    422.70 o
   8  10   0    12819.35    12757.13    335.01 o
   9  10   0     3893.69     4149.33    196.83 o
  10  10   0    18137.99    19490.45    464.00 o
  11  10   0    16507.29    16333.50    617.51 o
  12  10   0    20604.16    20787.39    620.32 o
  13  10   0     1735.80     1947.09    203.64 o
  14  10   0     5688.11     5482.33    308.43 o
  15  10   0     1355.85     1423.85    316.48 o
  16  10   0    24322.64    24420.26    747.65 o
  17  10   0   121617.96   124407.27   2438.43 o
  18  10   0     1224.81      807.99    318.31 o
  19  10   0     4689.23     3634.53    642.97 o
  20  10   0     7272.81     7082.35    676.46 o
  21  10   0    44631.06    44246.47   1462.96 o
  22  10   0        4.30     -538.89    551.24 o
  23  10   0    22303.39    22516.59   1808.02 o
   1  11   0   251666.42   251653.94   2899.31 o
   2  11   0    17880.54    17545.70    293.78 o
   3  11   0   128553.29   128563.34   1424.80 o
   4  11   0    22105.01    22092.88    380.00 o
   5  11   0   208596.23   209346.33   2682.04 o
   6  11   0     1102.39     1603.01    188.28 o
   7  11   0   137073.14   138565.41   1975.09 o
   8  11   0    72496.27    74274.96   1259.83 o
   9  11   0    40099.31    40134.07    784.70 o
  10  11   0     2647.04     2995.89    193.17 o
  11  11   0      497.79      745.78    245.15 o
  12  11   0    56124.57    56570.07   1433.55 o
  13  11   0    68822.73    69019.21   1460.37 o
  14  11   0     1977.46     1653.90    276.57 o
  15  11   0     3631.77     3884.35    351.26 o
  16  11   0       13.96     -513.01    513.01 o
  17  11   0    20995.88    20799.90    758.43 o
  18  11   0    10183.57     9223.40    746.18 o
  19  11   0     3499.21     2978.39    610.58 o
  20  11   0      394.46     -416.11    519.87 o
  21  11   0      206.01     -259.32    602.40 o
  22  11   0      392.34      741.44    576.48 o
  23  11   0     6314.25     6290.34    806.17 o
   0  12   0    38147.58    38852.30    862.38 o
   1  12   0    14439.57    14691.16    276.74 o
   2  12   0    28099.93    27924.39    421.95 o
   3  12   0    55311.25    56111.89    737.08 o
   4  12   0     1166.86     1103.19    114.36 o
   5  12   0     2118.83     2186.33    160.45 o
   6  12   0     5431.24     5376.06    290.05 o
   7  12   0    13602.62    13989.20    381.17 o
   8  12   0     6695.57     7281.80    287.94 o
   9  12   0     3982.68     4114.58    225.42 o
  10  12   0     8048.04     8227.42    397.01 o
  11  12   0     6926.75     7405.46    472.44 o
  12  12   0      854.66     1179.68    263.36 o
  13  12   0    46674.58    47294.23   1114.31 o
  14  12   0    28306.09    28179.59    804.84 o
  15  12   0     4411.66     5052.14    441.57 o
  16  12   0    26784.76    25737.48    800.67 o
  17  12   0     6213.74     6134.65    620.76 o
  18  12   0    16190.40    15887.02    895.12 o
  19  12   0    27361.47    28662.66   1119.05 o
  20  12   0    12965.56    12683.54   1354.53 o
  21  12   0      664.52     1266.13    650.00 o
  22  12   0     1694.91     1237.77    676.61 o
   1  13   0     7582.64     7799.47    212.77 o
   2  13   0    74529.94    74057.63   1019.87 o
   3  13   0     4017.68     4203.48    171.27 o
   4  13   0    26605.08    26432.85    423.26 o
   5  13   0    18344.29    18122.53    326.81 o
   6  13   0      156.28      363.66    121.58 o
   7  13   0     6187.92     6034.44    263.66 o
   8  13   0   268283.75   278926.88   4235.30 o
   9  13   0   115378.95   119379.06   1953.38 o
  10  13   0    19807.04    20683.97    515.10 o
  11  13   0     8531.11     9716.35    464.27 o
  12  13   0     3574.08     3507.35    326.69 o
  13  13   0    78763.11    79495.81   1663.09 o
  14  13   0     1913.71     1589.67    260.37 o
  15  13   0     2493.39     2468.70    356.97 o
  16  13   0      686.25     1018.43    420.45 o
  17  13   0     8012.14     8010.57    516.70 o
  18  13   0      365.37      211.35    387.24 o
  19  13   0     8254.73     8147.93    723.15 o
  20  13   0     4459.30     3947.89    694.11 o
  21  13   0     7190.46     6722.47    722.55 o
  22  13   0     2094.43      365.72    764.79 o
   0  14   0    82848.26    83304.28   1328.98 o
   1  14   0     5328.44     5169.26    179.66 o
   2  14   0   196918.73   199515.67   2348.73 o
   3  14   0    15346.29    14802.94    305.76 o
   4  14   0   312347.94   317582.72   4510.64 o
   5  14   0     8021.97     7844.66    235.75 o
   6  14   0     2732.34     2849.59    176.90 o
   7  14   0   111408.98   115257.46   2361.49 o
   8  14   0    32896.54    33364.89   1166.66 o
   9  14   0    97379.80   101606.05   1573.29 o
  10  14   0     2818.93     3238.59    296.78 o
  11  14   0    19289.36    19733.70    955.66 o
  12  14   0       24.88      122.02    231.80 o
  13  14   0     1675.52     1271.94    364.52 o
  14  14   0      417.14      858.52    326.09 o
  15  14   0     5278.50     4331.49    502.58 o
  16  14   0     1338.70      970.22    390.45 o
  17  14   0       17.41     -376.26    376.26 o
  18  14   0    10108.21     9225.08    674.16 o
  19  14   0      591.97      123.41    606.40 o
  20  14   0      687.85     1375.51    857.90 o
  21  14   0    12412.32    11534.44   1076.74 o
   1  15   0     1320.43     1795.49    170.27 o
   2  15   0     3136.31     3507.54    175.78 o
   3  15   0    19840.38    20550.31    390.61 o
   4  15   0      467.15     1136.64    141.26 o
   5  15   0     3028.02     3317.27    167.88 o
   6  15   0     9813.85     9629.98    348.21 o
   7  15   0     7047.95     6574.99    233.78 o
   8  15   0     1657.58     1987.43    162.94 o
   9  15   0    10480.76    10611.74    312.52 o
  10  15   0     1570.37     1879.92    190.94 o
  11  15   0      957.52      758.86    303.87 o
  12  15   0    13151.84    12543.39    529.95 o
  13  15   0     1770.30     1884.19    341.66 o
  14  15   0     1184.69     1426.02    375.95 o
  15  15   0      898.03      223.02    530.99 o
  16  15   0      616.05      648.78    598.73 o
  17  15   0     1167.92     1473.12    535.04 o
  18  15   0     8643.33     7933.96    531.93 o
  19  15   0    50741.75    52854.32   2100.95 o
  20  15   0     1331.53      888.25   1917.10 o
  21  15   0      470.20      435.17    904.28 o
   0  16   0    40362.36    39652.25    826.29 o
   1  16   0    14685.77    14616.60    309.70 o
   2  16   0     2483.09     2445.24    162.81 o
   3  16   0    31843.14    32083.81    506.48 o
   4  16   0      705.57      901.70    174.57 o
   5  16   0     5856.47     5903.47    239.98 o
   6  16   0    14893.91    15288.49    343.87 o
   7  16   0     3390.54     3711.74    190.49 o
   8  16   0    10890.13    10532.68    300.82 o
   9  16   0     9852.59     9898.45    345.53 o
  10  16   0    37525.28    39618.82   1005.73 o
  11  16   0     7676.49     7402.33    374.86 o
  12  16   0      240.02      274.28    200.59 o
  13  16   0      844.70     1711.08    422.11 o
  14  16   0    34488.51    34874.41   1333.95 o
  15  16   0      583.27      529.21    356.60 o
  16  16   0    15051.39    15318.39    825.97 o
  17  16   0    53460.96    55952.44   1840.23 o
  18  16   0      540.01      187.03    387.43 o
  19  16   0     4260.25     3077.56   1043.64 o
  20  16   0    13472.16    15380.17   1115.84 o
   1  17   0    98530.75    97727.11   1259.84 o
   2  17   0      823.89     1108.47    178.82 o
   3  17   0    23457.33    23916.17    428.05 o
   4  17   0     2402.63     2314.22    176.79 o
   5  17   0    89290.02    91073.29   1287.13 o
   6  17   0      300.32      529.30    198.12 o
   7  17   0     2071.74     2118.95    208.85 o
   8  17   0     5723.22     5044.20    270.18 o
   9  17   0    68388.29    70310.98   1452.66 o
  10  17   0     2250.91     1386.22    295.64 o
  11  17   0    17990.21    18575.50    707.22 o
  12  17   0      619.29     1311.01    413.79 o
  13  17   0    23299.03    22187.77    880.02 o
  14  17   0     8452.06     7860.23    613.56 o
  15  17   0    40850.19    42630.13   1694.01 o
  16  17   0    10441.21     8643.83    888.74 o
  17  17   0     9419.92     8200.74    745.34 o
  18  17   0      749.53     1514.20    681.33 o
  19  17   0    20269.87    17934.64   1991.63 o
   0  18   0    14217.26    14065.13    737.93 o
   1  18   0      510.96      653.00    176.43 o
   2  18   0       84.82      357.24    174.15 o
   3  18   0      422.36      528.87    158.27 o
   4  18   0    26128.56    26649.94    473.94 o
   5  18   0     1592.37     1447.48    178.30 o
   6  18   0     2162.48     2185.54    201.47 o
   7  18   0    17034.32    17980.04    459.67 o
   8  18   0    55757.21    58871.54   1456.48 o
   9  18   0     6134.37     5314.90    315.47 o
  10  18   0    15942.46    16283.31    619.03 o
  11  18   0    44222.87    45197.50   1002.04 o
  12  18   0    14025.12    14485.71    873.95 o
  13  18   0    60749.98    60022.48   1459.34 o
  14  18   0     3323.32     2796.09    431.30 o
  15  18   0    38517.13    37122.29   2548.36 o
  16  18   0     1267.09      711.53    516.50 o
  17  18   0     4689.04     4627.33    712.19 o
  18  18   0     2524.09     2246.63    621.31 o
   1  19   0     7491.75     7590.78    288.14 o
   2  19   0    19449.24    18767.20    415.14 o
   3  19   0      232.40      247.98    171.34 o
   4  19   0    11881.66    11711.30    420.02 o
   5  19   0    15454.26    14451.35    408.95 o
   6  19   0     7249.80     6537.67    319.07 o
   7  19   0    45995.77    46419.21    965.07 o
   8  19   0     7748.49     7350.85    492.36 o
   9  19   0    76637.52    78544.49   1452.01 o
  10  19   0    77125.12    78324.27   1506.17 o
  11  19   0      808.11      281.75    351.41 o
  12  19   0     9718.29     8290.72    695.87 o
  13  19   0     1047.72      671.27    359.64 o
  14  19   0    45246.99    46143.06   1461.04 o
  15  19   0     1896.48     1309.95    442.51 o
  16  19   0      923.52      647.97    468.27 o
  17  19   0      484.60     1091.86    549.55 o
   0  20   0    17600.99    16471.41    595.29 o
   1  20   0   104122.85   103692.36   1432.44 o
   2  20   0       36.38      120.66    211.05 o
   3  20   0      316.66      548.37    180.98 o
   4  20   0     9045.99     9637.28    385.27 o
   5  20   0     7074.78     7087.83    325.75 o
   6  20   0      717.94     1094.79    274.78 o
   7  20   0      141.20       76.46    261.79 o
   8  20   0    10284.34     9561.94    633.41 o
   9  20   0     8297.93     8245.80    392.15 o
  10  20   0    22573.60    22349.19    745.56 o
  11  20   0     4587.06     4023.99    459.33 o
  12  20   0     1830.45     1132.61    376.77 o
  13  20   0     7492.67     6592.03    517.66 o
  14  20   0    18652.58    17473.43    778.38 o
  15  20   0      117.00      -57.25    508.11 o
  16  20   0     9668.94     9224.06    646.85 o
   1  21   0    10913.64    10071.01    414.46 o
   2  21   0    52202.91    52472.28   1119.34 o
   3  21   0      424.51      529.85    261.32 o
   4  21   0     1228.79      815.31    345.78 o
   5  21   0     1731.69     1121.82    315.70 o
   6  21   0    31294.14    32359.19    827.55 o
   7  21   0    12588.08    12286.37    571.21 o
   8  21   0       99.18      704.81    375.19 o
   9  21   0    36430.15    36191.54    878.65 o
  10  21   0    17154.58    16727.14    686.11 o
  11  21   0     9224.94     8105.53    865.11 o
  12  21   0      873.04     1104.77    442.85 o
  13  21   0     1340.12     1563.45    555.33 o
  14  21   0     2934.26     1526.89    597.76 o
  15  21   0     8922.94     7928.42    721.62 o
   0  22   0     3491.30     2859.01    566.64 o
   1  22   0     4837.24     4491.56    422.07 o
   2  22   0     2919.84     2874.42    564.06 o
   3  22   0    15058.99    15033.26    639.50 o
   4  22   0     8932.34     7319.03    490.54 o
   5  22   0    11432.43    11602.87    592.27 o
   6  22   0     1528.75     1988.59    395.56 o
   7  22   0      174.24      -80.90    410.19 o
   8  22   0    38703.71    38169.78   2060.40 o
   9  22   0     3423.80     2821.40    448.67 o
  10  22   0     2716.79     2765.91    573.23 o
  11  22   0     7367.25     5727.71    592.14 o
  12  22   0     4473.30     4435.26    794.71 o
  13  22   0       98.85     -600.27    600.27 o
  14  22   0       45.34       47.18    650.66 o
   1  23   0     3040.24     2969.56    611.21 o
   2  23   0      223.17      388.51    423.15 o
   3  23   0      495.77     -243.94    378.89 o
   4  23   0     6314.06     5695.09    560.76 o
   5  23   0        9.46      -60.39    425.65 o
   6  23   0     2824.68     3653.14    469.37 o
   7  23   0     8943.80     9267.46    649.58 o
   8  23   0    13672.74    11657.12    640.95 o
   9  23   0    10694.33     9777.38    765.15 o
  10  23   0     9387.87     8429.64    738.65 o
  11  23   0     2765.30     2598.52    740.89 o
  12  23   0       58.48       47.81    587.42 o
   0  24   0    23622.66    22975.44   1661.72 o
   1  24   0    34138.47    33195.49   1733.20 o
   2  24   0       46.10      392.79    420.12 o
   3  24   0       57.26     -312.91    734.92 o
   4  24   0      798.98      890.80    459.37 o
   5  24   0       12.65     -558.04    558.04 o
   6  24   0    26332.92    24807.49   1196.96 o
   7  24   0     4478.22     4241.59    683.29 o
   8  24   0    24935.01    25232.80   1262.02 o
   9  24   0      106.53     -275.36   1158.48 o
  10  24   0       17.48     -108.20    666.93 o
   1  25   0    27683.39    28364.60   1283.49 o
   2  25   0      350.14     1601.78    586.88 o
   3  25   0     5447.69     6822.18   1175.66 o
   4  25   0     6397.31     6545.33    767.12 o
   5  25   0    28023.94    31247.71   2094.59 o
   6  25   0    20002.83    20201.34   1561.73 o
   7  25   0     7069.55     5527.14   1156.37 o
   0  26   0     8190.46     7764.37   1288.84 o
   1  26   0      767.28      830.13    797.00 o
   2  26   0     4877.04     5168.95    897.35 o
   3  26   0       93.79     -325.47    970.53 o
 -25   1   1     2373.34     2274.52    709.06 o
 -24   1   1    44160.05    44552.76   1337.43 o
 -23   1   1      785.34     1335.19    746.93 o
 -22   1   1    51869.07    51443.88   1080.92 o
 -21   1   1     5975.44     4504.48    579.15 o
 -20   1   1     2154.09     1984.44    359.40 o
 -19   1   1        6.63     -163.26    261.39 o
 -18   1   1    11696.22    11082.25    413.80 o
 -17   1   1    56929.49    54877.90   1031.26 o
 -16   1   1   116343.54   114887.39   1873.95 o
 -15   1   1    45645.25    44523.66   1100.03 o
 -14   1   1      734.92     1230.30    153.91 o
 -13   1   1   169579.91   171179.86   2932.74 o
 -12   1   1   134498.23   132850.55   2315.92 o
 -11   1   1    35603.56    35438.37    628.37 o
 -10   1   1    21218.92    20650.84    413.90 o
  -9   1   1    45309.95    44883.78    904.99 o
  -8   1   1   363865.13   359936.91   5717.76 o
  -7   1   1     2835.76     2586.43    144.94 o
  -6   1   1   905059.06   925835.56  29507.77 o
  -5   1   1     2066.87     2119.44    160.81 o
  -4   1   1    14780.20    14057.26    232.56 o
  -3   1   1    10067.88    10209.53    156.86 o
  -2   1   1       35.75      418.54     40.43 o
   2   1   1     5510.53     5923.96     85.83 o
   3   1   1   164046.47   169806.25   1809.64 o
   4   1   1   205799.22   212922.98   2783.33 o
   5   1   1     8253.36     7695.58    174.42 o
   6   1   1   211310.95   221482.80   3208.64 o
   7   1   1   162267.69   165248.56   2423.18 o
   8   1   1   139515.66   139639.94   2104.98 o
   9   1   1     1596.19     1832.69    135.16 o
  10   1   1    27111.18    27326.88    584.17 o
  11   1   1     1787.26     1692.25    139.32 o
  12   1   1   188604.22   184255.89   4294.75 o
  13   1   1    62926.39    61667.75   1159.80 o
  14   1   1    17042.03    16836.30    373.22 o
  15   1   1    12919.71    11874.29    396.17 o
  16   1   1      146.55      181.38    221.43 o
  17   1   1    43597.09    40708.15   1040.81 o
  18   1   1     5213.75     5056.04    290.10 o
  19   1   1    18341.40    17029.05    540.46 o
  20   1   1      363.44      121.61    243.47 o
  21   1   1     2894.88     1348.46    698.04 o
  22   1   1     9354.56     9150.46    657.84 o
  23   1   1     9796.93     8734.09    658.66 o
  24   1   1    17935.27    16970.90    958.50 o
  25   1   1     4975.63     4479.15    658.85 o
 -25   2   1    56369.98    58604.88   1592.55 o
 -24   2   1     2681.27     4023.61    645.17 o
 -23   2   1    59370.30    63144.28   2061.02 o
 -22   2   1     1710.99      806.17    421.54 o
 -21   2   1     3847.13     3617.82    354.51 o
 -20   2   1    46633.81    45927.48   1042.32 o
 -19   2   1    75686.57    75916.63   1475.66 o
 -18   2   1     2795.82     2252.06    272.62 o
 -17   2   1    25713.91    23943.38    589.36 o
 -16   2   1    31767.09    29638.79    792.84 o
 -15   2   1    39260.01    38499.17    680.99 o
 -14   2   1   113819.64   113749.84   1767.33 o
 -13   2   1    47585.30    47414.04    983.96 o
 -12   2   1    61699.67    60736.96    863.59 o
 -11   2   1      402.49      743.84     74.39 o
 -10   2   1    27024.64    26679.69    419.77 o
  -9   2   1     8211.38     8032.88    212.62 o
  -8   2   1    10845.32    10582.17    239.73 o
  -7   2   1   128875.28   128884.92   1639.95 o
  -6   2   1    15077.23    15036.12    305.88 o
  -5   2   1    14972.86    14037.00    243.77 o
  -4   2   1    34169.50    32752.98    398.05 o
  -3   2   1    10040.51    10038.99    149.81 o
  -2   2   1      233.71      676.08     29.17 o
  -1   2   1      145.94      514.28     27.30 o
   1   2   1     1204.49     1474.16     44.33 o
   2   2   1    36000.51    36634.21    335.79 o
   3   2   1    43666.84    42921.15    412.57 o
   4   2   1   109103.00   107332.80   1241.20 o
   5   2   1    21439.31    21896.88    287.20 o
   6   2   1        0.98      415.31     57.06 o
   7   2   1    38662.62    39092.35    537.90 o
   8   2   1   144181.19   142046.28   1942.69 o
   9   2   1   142891.70   141382.34   1947.12 o
  10   2   1    29680.91    29170.69    496.07 o
  11   2   1      725.70      851.99    121.04 o
  12   2   1    63456.37    60255.04   1046.51 o
  13   2   1    19187.50    18252.01    634.96 o
  14   2   1     4852.35     4329.74    233.90 o
  15   2   1   120819.91   120367.10   1965.31 o
  16   2   1       79.19      210.02    210.47 o
  17   2   1    39631.33    38181.48    840.74 o
  18   2   1    75940.80    72770.59   1381.21 o
  19   2   1    54153.35    52721.71   1091.52 o
  20   2   1    70012.15    70601.60   1588.80 o
  21   2   1     3740.99     3915.42    410.07 o
  22   2   1      106.88      783.05    548.35 o
  23   2   1    23442.66    23718.58    947.23 o
  24   2   1      305.38     -127.77    721.15 o
  25   2   1    28170.99    30046.42   1103.29 o
 -25   3   1     1864.79     1143.22    729.68 o
 -24   3   1    16488.72    15532.73    795.69 o
 -23   3   1      440.92      265.39    406.96 o
 -22   3   1    19058.70    18427.80    728.18 o
 -21   3   1     7603.10     6116.24    453.23 o
 -20   3   1    18145.34    17200.94    547.40 o
 -19   3   1     2260.95     1556.20    297.37 o
 -18   3   1     7212.83     6880.29    346.44 o
 -17   3   1      669.71     1456.28    317.01 o
 -16   3   1    70961.51    70296.52   1277.01 o
 -15   3   1     1455.76     1639.64    166.55 o
 -14   3   1      265.92      444.98    160.44 o
 -13   3   1    55580.88    55084.14    895.02 o
 -12   3   1    12965.40    12797.87    387.99 o
 -11   3   1     9471.04     9828.18    334.05 o
 -10   3   1     3257.31     3133.62    169.63 o
  -9   3   1    28229.21    28193.98    577.26 o
  -8   3   1     6023.32     6348.98    169.03 o
  -7   3   1    39827.62    39493.25    697.23 o
  -6   3   1     2309.06     2660.55     96.63 o
  -5   3   1     3110.68     3227.42     84.25 o
  -4   3   1     8497.41     8259.15    134.44 o
  -3   3   1   300258.16   291615.16   2898.51 o
  -2   3   1     1077.00     1361.78     47.04 o
  -1   3   1    34036.75    33852.90    269.30 o
   0   3   1      688.61      965.96     31.25 o
   1   3   1    62121.76    62355.49    545.79 o
   2   3   1    41841.55    41463.24    417.01 o
   3   3   1  1338158.63  1283904.25  41809.16 o
   4   3   1      605.05      983.52     47.86 o
   5   3   1    14731.39    16571.14    243.97 o
   6   3   1    74850.88    75148.82    927.09 o
   7   3   1   293430.72   297823.47   4055.67 o
   8   3   1   381029.47   384341.94   5634.87 o
   9   3   1    50822.52    50375.39    851.84 o
  10   3   1   343294.63   350116.03   5193.57 o
  11   3   1      143.45      803.67    149.16 o
  12   3   1    58345.75    56556.21    985.62 o
  13   3   1     3041.85     2833.44    235.42 o
  14   3   1     3476.15     3283.71    256.42 o
  15   3   1    13038.44    12508.10    420.21 o
  16   3   1    37203.04    36688.90    695.62 o
  17   3   1    44942.55    44086.14    931.56 o
  18   3   1    61456.08    60785.11   1211.18 o
  19   3   1    41367.70    40523.32    916.82 o
  20   3   1       50.91     -279.52    319.24 o
  21   3   1     7432.61     6618.42    459.76 o
  22   3   1     2220.70     2877.19    473.32 o
  23   3   1     1547.28      567.62    471.97 o
  24   3   1     2421.46     1161.01    709.47 o
  25   3   1    14313.90    15576.42    828.94 o
 -25   4   1    19190.64    19259.68    912.77 o
 -24   4   1     6468.72     8085.16    660.02 o
 -23   4   1        5.35     -204.55    396.24 o
 -22   4   1     1722.69     1903.83    383.05 o
 -21   4   1    18325.10    18579.29    594.25 o
 -20   4   1     6292.56     6437.83    450.78 o
 -19   4   1    36157.62    35810.64    993.11 o
 -18   4   1      574.50     1117.69    349.58 o
 -17   4   1     5046.96     4509.58    357.19 o
 -16   4   1       63.40      392.55    146.35 o
 -15   4   1   110679.10   111357.73   1685.83 o
 -14   4   1   131042.62   130319.83   1932.40 o
 -13   4   1    10974.66    10887.17    278.13 o
 -12   4   1      358.49      776.59    103.59 o
 -11   4   1   139104.81   140889.77   2317.46 o
 -10   4   1   197347.45   196940.66   3127.93 o
  -9   4   1     9099.45     8933.80    250.48 o
  -8   4   1    65508.94    63586.92    969.40 o
  -7   4   1    37005.57    36464.65    579.96 o
  -6   4   1   255789.61   252338.84   3149.24 o
  -5   4   1    34151.19    34175.38    396.28 o
  -4   4   1   406476.03   393826.63   4997.64 o
  -3   4   1    65201.08    62271.21    730.11 o
  -2   4   1    11059.85    10407.11    142.77 o
  -1   4   1    28573.31    28321.21    229.57 o
   0   4   1   238515.89   229506.86   1910.11 o
   1   4   1    34476.69    33537.91    324.81 o
   2   4   1     7828.50     6939.07     95.41 o
   3   4   1    42725.08    39854.45    395.34 o
   4   4   1    85005.92    82340.55    939.85 o
   5   4   1    39770.80    40338.96    511.30 o
   6   4   1     6760.41     7071.83    203.45 o
   7   4   1    69430.52    68621.89   1483.32 o
   8   4   1    20957.94    20769.95    406.80 o
   9   4   1     4991.68     5104.01    164.46 o
  10   4   1     5921.81     6164.19    344.35 o
  11   4   1    10301.13     9823.72    262.89 o
  12   4   1     3099.56     3313.11    263.16 o
  13   4   1    30829.98    29345.98    726.02 o
  14   4   1     4827.43     4388.32    289.37 o
  15   4   1     9493.24     8862.37    394.60 o
  16   4   1    13491.51    12799.21    397.56 o
  17   4   1    34259.88    34083.61    785.50 o
  18   4   1     9181.92     8229.77    385.03 o
  19   4   1     8448.83     8467.23    402.82 o
  20   4   1     2750.81     2494.93    369.80 o
  21   4   1     6641.44     6269.34    480.67 o
  22   4   1    14321.73    13446.21    732.64 o
  23   4   1     9625.57     9346.69    675.23 o
  24   4   1       62.44     -333.42    484.17 o
  25   4   1     7084.83     6679.04    646.38 o
 -25   5   1    31527.88    33975.84   1230.70 o
 -24   5   1      731.16      423.83    508.09 o
 -23   5   1     8903.50     8961.20    656.69 o
 -22   5   1     7353.17     7719.59    534.52 o
 -21   5   1     5383.16     5680.08    408.73 o
 -20   5   1    38195.92    39632.38    956.95 o
 -19   5   1    10438.11     9842.85    535.46 o
 -18   5   1     3270.96     3308.68    405.83 o
 -17   5   1     8742.69     8248.58    342.82 o
 -16   5   1     3155.53     3288.89    287.24 o
 -15   5   1    31547.97    31136.03    686.35 o
 -14   5   1    37321.43    37066.15    674.53 o
 -13   5   1   101690.01   102662.92   1555.03 o
 -12   5   1    74814.04    74975.60   1219.61 o
 -11   5   1     6103.21     6030.71    302.78 o
 -10   5   1     7213.11     7300.35    256.84 o
  -9   5   1     5030.02     4899.59    186.30 o
  -8   5   1      771.08     1364.51    181.61 o
  -7   5   1   601714.81   601052.25   8056.20 o
  -6   5   1    25068.80    24592.23    335.78 o
  -5   5   1    75274.64    72680.08    804.13 o
  -4   5   1    45346.49    44975.49    536.69 o
  -3   5   1     4070.83     4031.03     73.86 o
  -2   5   1    12351.46    12178.89    130.88 o
  -1   5   1     1027.99     1625.82     55.38 o
   0   5   1   393430.97   376604.06   4397.60 o
   1   5   1    29029.40    28390.23    344.27 o
   2   5   1    44773.72    46089.07    668.21 o
   3   5   1    18443.70    18609.85    252.54 o
   4   5   1   202765.14   204566.44   2560.70 o
   5   5   1     1231.53     1198.30     71.96 o
   6   5   1    18229.79    17970.36    295.79 o
   7   5   1    29550.87    29280.79    534.94 o
   8   5   1       18.53       90.90    146.35 o
   9   5   1    74679.70    74809.65   1404.54 o
  10   5   1     6642.24     6503.65    401.08 o
  11   5   1    63040.30    64792.38   1417.85 o
  12   5   1     6501.18     6685.04    310.31 o
  13   5   1     2935.65     3688.02    365.93 o
  14   5   1    24010.70    23329.99    646.84 o
  15   5   1      791.12      495.97    199.25 o
  16   5   1    84036.38    84060.06   1502.35 o
  17   5   1    16295.80    15435.55    419.48 o
  18   5   1      149.13     -149.39    247.42 o
  19   5   1       89.87      112.59    317.55 o
  20   5   1    43702.36    44030.95   1164.65 o
  21   5   1     9438.17     9507.93    605.00 o
  22   5   1    32406.11    32744.68   1381.23 o
  23   5   1    28281.49    30891.31   1647.67 o
  24   5   1     7993.05     8330.09    710.96 o
  25   5   1     3563.14     3577.66    763.89 o
 -25   6   1     9309.27     9450.60    791.35 o
 -24   6   1     4090.80     3554.65    610.26 o
 -23   6   1    14453.16    13982.54    656.61 o
 -22   6   1    33344.61    32664.89    949.39 o
 -21   6   1      243.44     -111.87    391.42 o
 -20   6   1    10130.91     9693.11    457.85 o
 -19   6   1     2271.52     1807.26    454.55 o
 -18   6   1     8480.01     8433.52    532.91 o
 -17   6   1    67773.60    67511.48   1289.37 o
 -16   6   1     6695.15     6003.40    307.25 o
 -15   6   1    13198.17    13113.44    415.65 o
 -14   6   1    12481.80    12050.49    444.62 o
 -13   6   1    22076.80    22196.74    460.14 o
 -12   6   1    15068.88    14506.86    383.98 o
 -11   6   1    54103.00    53848.13    972.10 o
 -10   6   1    22013.78    20989.52    465.43 o
  -9   6   1    15949.39    15411.04    383.22 o
  -8   6   1   527097.44   527964.00   7111.53 o
  -7   6   1     5087.60     5635.59    174.31 o
  -6   6   1   286351.84   280574.09   3534.16 o
  -5   6   1     2638.89     2798.09     82.38 o
  -4   6   1   482122.00   464119.78   5237.11 o
  -3   6   1     3035.85     3429.89     77.46 o
  -2   6   1    29450.07    29698.80    343.83 o
  -1   6   1   272890.88   262317.50   2420.19 o
   0   6   1   655598.69   638077.81   7441.64 o
   1   6   1   219909.13   217861.25   3046.90 o
   2   6   1    39857.04    38246.57    477.38 o
   3   6   1    76781.84    76152.08    891.27 o
   4   6   1    12248.81    12607.47    221.03 o
   5   6   1    87024.66    86441.65   1067.93 o
   6   6   1    30447.65    30861.48    475.01 o
   7   6   1    21226.14    20932.67    356.66 o
   8   6   1   171314.14   172946.75   2988.99 o
   9   6   1    16097.26    15161.47    431.14 o
  10   6   1     8778.35     8732.99    322.83 o
  11   6   1     3190.73     3011.01    257.80 o
  12   6   1    10198.76     9110.67    370.83 o
  13   6   1   107961.97   106242.73   2019.92 o
  14   6   1    16603.52    16369.92    539.95 o
  15   6   1     1436.91     1781.43    316.50 o
  16   6   1      687.14      530.56    201.02 o
  17   6   1     2286.29     2284.39    291.57 o
  18   6   1    18608.21    18237.33    567.75 o
  19   6   1    79502.53    79782.96   1750.35 o
  20   6   1     2229.15     2397.25    479.89 o
  21   6   1    18709.54    18597.19    889.03 o
  22   6   1    11105.96    11408.70    704.63 o
  23   6   1      118.28      799.79    529.49 o
  24   6   1    25416.58    25842.23   1449.79 o
 -25   7   1    30764.06    33654.38   1321.36 o
 -24   7   1    13103.68    13544.44    828.78 o
 -23   7   1     6720.69     6900.38    773.15 o
 -22   7   1     1201.76     1102.58    392.86 o
 -21   7   1      129.50      591.85    397.10 o
 -20   7   1    52253.77    52611.27   1339.58 o
 -19   7   1    39125.28    38475.55   1066.72 o
 -18   7   1    15716.66    15280.31    633.50 o
 -17   7   1      950.09      621.53    222.91 o
 -16   7   1       82.29      171.83    188.72 o
 -15   7   1    28740.29    27779.57    665.97 o
 -14   7   1   165486.95   165286.97   3210.10 o
 -13   7   1    10614.22     9624.85    351.66 o
 -12   7   1     9193.85     9164.60    272.90 o
 -11   7   1     2265.71     2161.18    155.19 o
 -10   7   1      183.45      449.81    193.12 o
  -9   7   1   540355.94   540775.88   8073.07 o
  -8   7   1    13504.03    13925.73    323.89 o
  -7   7   1   760636.81   779418.63  10372.44 o
  -6   7   1     5657.36     5805.12    164.26 o
  -5   7   1    19885.91    20434.81    287.58 o
  -4   7   1    21184.19    21201.75    318.19 o
  -3   7   1   166714.05   165405.95   2058.03 o
  -2   7   1    13497.04    13001.08    204.25 o
  -1   7   1   241614.48   233524.08   2331.50 o
   0   7   1  1163691.38  1150234.88  18640.55 o
   1   7   1    78801.08    76830.47    911.99 o
   2   7   1   197033.97   197657.08   2512.97 o
   3   7   1    88862.00    89531.62   1082.57 o
   4   7   1      457.22     1146.28    115.44 o
   5   7   1    62442.81    61220.50    899.04 o
   6   7   1   151778.59   151240.56   2106.11 o
   7   7   1   133893.84   133615.25   1885.00 o
   8   7   1     1291.21     1553.34    108.25 o
   9   7   1    74511.88    73915.06   1416.65 o
  10   7   1    16955.04    17172.41    490.58 o
  11   7   1     3979.14     3747.05    244.98 o
  12   7   1      821.50      426.19    241.31 o
  13   7   1    82065.91    82412.63   1641.97 o
  14   7   1       20.11      491.29    407.23 o
  15   7   1     3250.88     2859.57    299.81 o
  16   7   1    11409.14    10610.52    431.15 o
  17   7   1     5361.78     5128.58    307.37 o
  18   7   1    58645.18    57601.79   1365.42 o
  19   7   1     2456.23     1804.88    380.38 o
  20   7   1     3056.41     3261.46    578.33 o
  21   7   1      430.75     -120.12    427.18 o
  22   7   1      846.86     -351.58    729.28 o
  23   7   1     3620.92     2046.10    547.26 o
  24   7   1    16780.39    16569.15    865.62 o
 -24   8   1     9984.69    11613.95    824.57 o
 -23   8   1     2411.99     2429.38    515.24 o
 -22   8   1      685.31     -161.95    548.68 o
 -21   8   1     2127.33     2306.83    449.19 o
 -20   8   1     4476.53     4764.00    516.94 o
 -19   8   1    21880.03    20644.52    757.34 o
 -18   8   1     6064.32     5829.16    344.46 o
 -17   8   1    14443.61    13683.61    483.53 o
 -16   8   1     2326.58     2369.95    269.79 o
 -15   8   1     3265.87     3193.99    285.37 o
 -14   8   1    25747.99    24368.93    603.61 o
 -13   8   1    13335.67    12785.12    408.32 o
 -12   8   1    91435.81    90683.70   1566.51 o
 -11   8   1     2854.36     2260.42    232.74 o
 -10   8   1   126584.48   125077.22   2287.26 o
  -9   8   1     4970.92     5134.65    235.69 o
  -8   8   1    45203.37    44626.94    726.76 o
  -7   8   1    53779.81    52850.24    832.21 o
  -6   8   1    21539.11    21704.97    355.06 o
  -5   8   1     5676.57     5581.08    131.38 o
  -4   8   1   177659.11   181942.61   2274.72 o
  -3   8   1      975.90     1134.54     86.88 o
  -2   8   1    63839.80    61600.81    754.18 o
  -1   8   1     2902.02     2901.75    109.64 o
   0   8   1    59088.49    57941.41    710.52 o
   1   8   1   102772.97   101297.26   1135.46 o
   2   8   1     4285.75     4383.34    127.10 o
   3   8   1     9281.29     9620.17    199.70 o
   4   8   1    46547.46    46119.14    699.60 o
   5   8   1     3625.47     4085.21    138.69 o
   6   8   1     1233.98     1937.09    153.03 o
   7   8   1    39963.41    40017.85    708.84 o
   8   8   1     6746.93     6753.01    197.70 o
   9   8   1     1315.49     1034.05    175.52 o
  10   8   1     6035.57     6568.45    314.50 o
  11   8   1    47116.39    45929.26   1010.53 o
  12   8   1    86968.30    87906.73   1723.03 o
  13   8   1     7258.58     7255.49    368.52 o
  14   8   1     3435.26     3225.55    412.02 o
  15   8   1    67514.61    67318.57   1457.43 o
  16   8   1      480.99      375.82    228.83 o
  17   8   1     2511.82     1936.33    269.69 o
  18   8   1      886.44      791.45    294.89 o
  19   8   1    29370.24    28106.65   1078.90 o
  20   8   1       11.76     -451.65    495.69 o
  21   8   1    27032.58    27454.20   1377.28 o
  22   8   1       45.18     -468.21    468.21 o
  23   8   1     1335.91     1903.23    551.90 o
  24   8   1    11936.71    13092.00    830.22 o
 -24   9   1    33432.20    38045.91   1257.45 o
 -23   9   1    30167.94    32592.75   1460.36 o
 -22   9   1      637.80     1747.28   1140.08 o
 -21   9   1       83.27      167.86    528.65 o
 -20   9   1      149.96      448.37    425.20 o
 -19   9   1    58753.71    58713.04   1915.60 o
 -18   9   1        0.52      385.58    260.40 o
 -17   9   1     7553.99     7055.82    363.78 o
 -16   9   1    54046.39    54265.21   1172.40 o
 -15   9   1    28432.90    26962.82    671.76 o
 -14   9   1     5965.72     5923.92    315.75 o
 -13   9   1    23879.58    24566.86    610.10 o
 -12   9   1    11272.25    10667.25    482.18 o
 -11   9   1   104846.14   105342.28   1781.80 o
 -10   9   1    65786.76    67361.81   1284.17 o
  -9   9   1      218.05      445.38    112.54 o
  -8   9   1       79.53      131.74    113.00 o
  -7   9   1     7455.32     7947.13    224.65 o
  -6   9   1     9224.89     9011.81    199.18 o
  -5   9   1    68091.13    69646.54    882.94 o
  -4   9   1    35879.46    36163.06    532.84 o
  -3   9   1      730.92      966.84     87.39 o
  -2   9   1      154.11      533.62     86.28 o
  -1   9   1     8070.78     7636.63    168.21 o
   0   9   1      111.50      360.56     72.75 o
   1   9   1    87775.74    87023.43   1114.85 o
   2   9   1    31458.52    32393.42    472.28 o
   3   9   1     4469.12     4596.98    133.84 o
   4   9   1       90.78      585.57    118.58 o
   5   9   1   125696.12   125583.52   1753.52 o
   6   9   1    63073.34    62848.05    988.30 o
   7   9   1      517.67      496.64    154.66 o
   8   9   1     4521.17     4843.31    190.20 o
   9   9   1      671.33     1052.06    260.48 o
  10   9   1     2258.03     2613.00    318.40 o
  11   9   1    35913.43    37085.13   1152.13 o
  12   9   1      398.65      896.50    346.57 o
  13   9   1     9674.30     9166.18    481.70 o
  14   9   1     4443.89     4999.03    519.45 o
  15   9   1       11.97      594.37    243.93 o
  16   9   1      141.78      442.90    355.93 o
  17   9   1    24611.67    22658.46    717.43 o
  18   9   1    80702.06    80499.96   1728.18 o
  19   9   1     5191.49     5190.33    609.20 o
  20   9   1     7680.53     7769.84    920.38 o
  21   9   1      554.56      422.05    801.20 o
  22   9   1    49675.97    53304.95   1663.24 o
  23   9   1      130.09       77.34    585.54 o
  24   9   1     3370.31     3623.76    680.10 o
 -24  10   1        2.96     -367.59    802.24 o
 -23  10   1       85.95     -567.51    707.55 o
 -22  10   1     2984.91     1680.01    802.61 o
 -21  10   1        7.45      479.27    533.38 o
 -20  10   1    12485.93    11923.14    772.02 o
 -19  10   1     3235.55     3456.40    664.57 o
 -18  10   1     7906.15     7634.03    451.24 o
 -17  10   1     4439.29     4418.26    361.77 o
 -16  10   1     2409.04     2390.99    272.70 o
 -15  10   1    39279.72    39559.19    889.70 o
 -14  10   1     1542.84     1602.96    228.08 o
 -13  10   1    14099.43    13413.78    439.96 o
 -12  10   1      148.71      250.53    205.69 o
 -11  10   1     2642.74     2677.55    283.45 o
 -10  10   1   135691.06   139857.02   1892.09 o
  -9  10   1    51396.65    50890.41    847.25 o
  -8  10   1    10330.94    10452.32    279.41 o
  -7  10   1    16726.41    16703.49    426.02 o
  -6  10   1   306784.91   312520.78   4222.69 o
  -5  10   1       35.82      603.03     75.44 o
  -4  10   1   181805.81   181469.34   2198.51 o
  -3  10   1    45217.55    45124.64    744.33 o
  -2  10   1    75808.48    74448.87    866.29 o
  -1  10   1    88715.21    86945.09    960.66 o
   0  10   1   257842.67   253108.91   2599.86 o
   1  10   1     5935.95     6248.26    172.45 o
   2  10   1     1207.92     1654.30     97.56 o
   3  10   1    72482.24    71673.80    874.54 o
   4  10   1    61675.67    61361.96    874.36 o
   5  10   1    22501.02    21844.37    400.76 o
   6  10   1    13855.12    13215.77    254.12 o
   7  10   1     5776.94     6080.35    172.55 o
   8  10   1    28450.73    29125.38    585.45 o
   9  10   1     6319.49     6293.80    245.04 o
  10  10   1    14103.09    14472.15    472.95 o
  11  10   1    10033.45    10514.41    492.21 o
  12  10   1   118115.31   117176.02   2557.47 o
  13  10   1    11981.58    12054.08    565.54 o
  14  10   1       15.92      -55.98    347.03 o
  15  10   1    23271.73    23274.86    700.97 o
  16  10   1    42399.56    43333.62   1129.22 o
  17  10   1     3879.14     3257.31    367.37 o
  18  10   1    42676.98    41801.13   1093.55 o
  19  10   1    74859.24    76511.12   2037.06 o
  20  10   1      968.22      971.89    528.47 o
  21  10   1    10596.55    11427.89    779.16 o
  22  10   1    17326.25    15520.18    940.29 o
  23  10   1        2.07     -688.18    898.58 o
 -23  11   1       19.93      -72.34    660.04 o
 -22  11   1    17900.64    19183.09   1047.24 o
 -21  11   1    10503.05    10634.44    872.76 o
 -20  11   1      111.70     -411.33    547.53 o
 -19  11   1     6546.78     6268.53    635.93 o
 -18  11   1     8622.94     7570.24    491.74 o
 -17  11   1    16282.51    15518.37    618.09 o
 -16  11   1      189.57      207.78    302.32 o
 -15  11   1    44487.27    44627.11   1087.19 o
 -14  11   1      416.75      108.54    287.55 o
 -13  11   1    21813.58    21785.98    584.53 o
 -12  11   1       29.78      -46.75    187.36 o
 -11  11   1      304.75      844.96    175.49 o
 -10  11   1       33.85       79.04    129.76 o
  -9  11   1    68348.64    68680.67   1091.52 o
  -8  11   1     6521.72     6826.69    272.18 o
  -7  11   1    39012.21    39540.23    654.65 o
  -6  11   1     2277.65     2626.40    156.74 o
  -5  11   1    11181.03    10968.13    231.56 o
  -4  11   1     2927.63     3196.13    196.24 o
  -3  11   1    32041.86    31509.21    477.07 o
  -2  11   1     2614.19     3096.94    137.13 o
  -1  11   1    14421.76    14340.93    335.26 o
   0  11   1     4378.95     4575.89    136.25 o
   1  11   1   110271.55   108129.66   1298.37 o
   2  11   1     1554.45     1776.75    113.96 o
   3  11   1    15873.09    16709.61    289.45 o
   4  11   1    29921.52    29284.32    459.97 o
   5  11   1    21254.00    20770.71    459.74 o
   6  11   1     8861.29     8930.85    230.26 o
   7  11   1    45970.83    46046.96    842.14 o
   8  11   1     1358.56     2164.04    244.81 o
   9  11   1     4747.75     4873.11    222.25 o
  10  11   1   150472.52   160293.31   2952.67 o
  11  11   1    69122.87    68914.06   1649.76 o
  12  11   1    52362.24    52532.74   1371.01 o
  13  11   1    13732.56    13498.12    611.17 o
  14  11   1     4490.00     4680.17    419.63 o
  15  11   1    46072.52    45727.97   1115.32 o
  16  11   1     2201.45     1711.82    317.53 o
  17  11   1     8879.91     8100.02    479.54 o
  18  11   1      408.32      276.73    357.94 o
  19  11   1     8646.94     9048.46    830.96 o
  20  11   1      161.06      127.54    550.07 o
  21  11   1     1333.14     1191.92    608.21 o
  22  11   1     4594.91     4499.57    658.25 o
  23  11   1     1088.93     1208.30   1203.27 o
 -23  12   1    22472.11    25505.71   1510.03 o
 -22  12   1      934.31     1704.60    678.32 o
 -21  12   1    29120.05    29347.35   1216.44 o
 -20  12   1     1250.55      428.98    670.85 o
 -19  12   1    19574.34    19322.87    880.17 o
 -18  12   1      835.91      618.29    358.00 o
 -17  12   1    31611.10    30399.32    891.45 o
 -16  12   1    82047.66    83865.02   1782.84 o
 -15  12   1     2406.83     2589.20    412.80 o
 -14  12   1    44335.43    44083.66   1079.34 o
 -13  12   1     2568.03     2150.49    280.42 o
 -12  12   1    26383.35    26766.97    737.92 o
 -11  12   1       81.26      265.44    161.62 o
 -10  12   1      246.65      325.14    133.50 o
  -9  12   1    77730.73    78794.09   1241.14 o
  -8  12   1     6706.23     7232.53    351.56 o
  -7  12   1     1009.06     1283.54    223.02 o
  -6  12   1       99.51      317.04    116.76 o
  -5  12   1      337.02      546.41    114.73 o
  -4  12   1      396.77      487.44     97.01 o
  -3  12   1    18240.43    18514.67    284.23 o
  -2  12   1      267.75      868.21    136.20 o
  -1  12   1       42.31      304.84     95.68 o
   0  12   1     2312.15     2604.42    145.08 o
   1  12   1    47924.00    47361.08    614.02 o
   2  12   1      817.33     1202.81    109.10 o
   3  12   1     1059.34     1162.20    105.03 o
   4  12   1     9201.21     9381.16    214.90 o
   5  12   1    20803.79    20071.36    388.86 o
   6  12   1      833.33     1045.36    136.98 o
   7  12   1    37047.25    36840.04    723.82 o
   8  12   1     2506.57     2526.27    185.68 o
   9  12   1    20016.34    20528.37    689.17 o
  10  12   1      286.97      637.70    198.80 o
  11  12   1   159332.75   167845.59   3500.00 o
  12  12   1    20906.91    20586.50    746.54 o
  13  12   1      299.53      618.03    457.85 o
  14  12   1      165.44      156.69    275.94 o
  15  12   1     8822.35     8863.18    479.17 o
  16  12   1    90814.79    91735.02   1921.10 o
  17  12   1      454.72     1358.74    535.78 o
  18  12   1      520.94      592.65    496.91 o
  19  12   1     1145.67     1025.52    536.71 o
  20  12   1      190.58      304.35    555.39 o
  21  12   1      294.02      421.01    614.51 o
  22  12   1    28957.10    29629.84   1230.74 o
 -22  13   1       74.61     -337.40    858.21 o
 -21  13   1       18.25     -348.78    650.80 o
 -20  13   1    78095.83    82754.94   2206.04 o
 -19  13   1     7261.16     7096.77    663.63 o
 -18  13   1        1.78       66.73    356.89 o
 -17  13   1     3830.98     3318.25    717.96 o
 -16  13   1    43216.56    43202.48   1116.05 o
 -15  13   1      164.15       80.68    331.85 o
 -14  13   1    31295.67    30916.42    867.31 o
 -13  13   1       97.90      207.07    248.82 o
 -12  13   1       50.25      -43.54    231.20 o
 -11  13   1    84734.59    88116.36   1604.18 o
 -10  13   1    74343.36    77385.95   1240.77 o
  -9  13   1      702.65      940.66    172.43 o
  -8  13   1    75727.42    76499.45   1220.88 o
  -7  13   1   117162.30   122377.76   1918.82 o
  -6  13   1    85303.03    87993.28   1577.53 o
  -5  13   1    19069.37    18802.37    345.48 o
  -4  13   1    51568.01    52333.67    637.85 o
  -3  13   1    10202.10     9724.48    235.65 o
  -2  13   1     9195.95     9057.91    338.28 o
  -1  13   1    38555.34    38817.39    551.74 o
   0  13   1    24560.24    24577.63    435.70 o
   1  13   1   243924.58   246368.84   2539.57 o
   2  13   1   107184.49   107110.10   1305.24 o
   3  13   1    23876.76    23669.71    389.89 o
   4  13   1     5048.64     4842.42    170.70 o
   5  13   1     3979.26     4108.18    174.33 o
   6  13   1    58040.79    59035.85    899.32 o
   7  13   1      522.18      502.10    176.98 o
   8  13   1    53580.00    55555.72   1021.74 o
   9  13   1    15300.03    15940.46    506.62 o
  10  13   1   157161.77   168123.19   3495.14 o
  11  13   1       62.37      373.34    316.41 o
  12  13   1    28207.09    29335.80    944.54 o
  13  13   1    63664.30    63698.11   1409.36 o
  14  13   1       46.26       53.38    297.10 o
  15  13   1    36299.31    34696.48    963.70 o
  16  13   1    22880.91    22314.41    771.34 o
  17  13   1      342.66      132.23    306.95 o
  18  13   1      339.44      471.63    397.12 o
  19  13   1    12622.34    11651.28    622.72 o
  20  13   1    15586.49    16687.26    932.44 o
  21  13   1    10838.35    10411.75    892.71 o
  22  13   1     2366.84     1219.35    656.11 o
 -21  14   1    10712.22    11289.28   1708.85 o
 -20  14   1     2569.48     1966.77    698.43 o
 -19  14   1     4570.54     4539.12   1014.37 o
 -18  14   1     2887.90     2669.21    463.40 o
 -17  14   1    11423.28    11397.91    715.16 o
 -16  14   1     2123.92     2193.09    430.45 o
 -15  14   1     1913.56     2123.70    355.01 o
 -14  14   1    26917.17    27165.24    832.69 o
 -13  14   1    17258.39    16657.98    772.47 o
 -12  14   1     2444.82     2751.09    367.54 o
 -11  14   1      916.33      761.59    304.24 o
 -10  14   1     2507.08     2767.55    211.66 o
  -9  14   1    59096.96    60005.13   1293.76 o
  -8  14   1    15558.13    15549.85    491.07 o
  -7  14   1    21109.38    20771.34    544.49 o
  -6  14   1    58956.40    60033.49   1037.58 o
  -5  14   1    34403.12    34678.39    476.95 o
  -4  14   1     9550.26     9327.78    215.11 o
  -3  14   1   101924.75   102392.75   1288.21 o
  -2  14   1   132679.73   133302.34   1624.42 o
  -1  14   1    15917.35    16520.35    427.79 o
   0  14   1    52020.77    51219.97    729.01 o
   1  14   1    16641.95    16982.63    367.12 o
   2  14   1   265741.13   266904.09   2879.70 o
   3  14   1    86612.99    87820.36   1108.40 o
   4  14   1    63765.57    63802.80    851.19 o
   5  14   1     2706.99     2864.12    161.52 o
   6  14   1    77434.35    78599.55   1088.68 o
   7  14   1   113955.75   118647.88   1657.63 o
   8  14   1    51738.57    53473.42    900.45 o
   9  14   1     8424.71     8962.20    297.27 o
  10  14   1    14986.21    15631.44    503.04 o
  11  14   1    87243.19    92798.33   2316.19 o
  12  14   1    65156.49    66964.44   1455.64 o
  13  14   1     1012.56      781.12    334.64 o
  14  14   1      603.74      725.82    285.24 o
  15  14   1    54663.41    56035.21   1337.22 o
  16  14   1    56156.36    59613.54   1668.78 o
  17  14   1    22018.22    22628.17    961.25 o
  18  14   1    30958.21    30276.91   1314.02 o
  19  14   1      334.59     -431.74    431.74 o
  20  14   1    25238.14    26147.90   1131.89 o
  21  14   1    24122.46    25068.77   1475.50 o
 -21  15   1     8904.74     9121.74   1656.98 o
 -20  15   1     1001.00      432.12    880.15 o
 -19  15   1     1256.76     1189.95   1127.53 o
 -18  15   1    19969.22    21390.64    994.87 o
 -17  15   1        8.28      808.12    421.55 o
 -16  15   1    20743.37    21947.25   1104.89 o
 -15  15   1     3237.20     3034.67    369.42 o
 -14  15   1    31700.04    32833.37    930.08 o
 -13  15   1      426.87      160.82    338.79 o
 -12  15   1    19136.30    19710.64    572.35 o
 -11  15   1    10494.18    10428.90    410.72 o
 -10  15   1    25123.48    26485.15    974.57 o
  -9  15   1    20215.31    21073.95    725.63 o
  -8  15   1    68502.08    69040.16   1055.71 o
  -7  15   1     1834.94     2139.19    187.47 o
  -6  15   1    93553.77    92588.27   1245.21 o
  -5  15   1    93006.73    94388.53   1137.55 o
  -4  15   1    13360.22    13148.39    304.01 o
  -3  15   1     2529.19     2973.85    162.29 o
  -2  15   1     9811.14     9715.09    272.92 o
  -1  15   1   141665.41   140327.70   1799.43 o
   0  15   1    88407.04    89266.68   1047.59 o
   1  15   1     6580.30     6938.93    341.91 o
   2  15   1     3859.38     4730.07    190.68 o
   3  15   1    13555.14    13785.72    272.94 o
   4  15   1    39434.21    40096.40    598.64 o
   5  15   1    12294.67    12189.73    301.90 o
   6  15   1    96991.13    96578.11   1377.36 o
   7  15   1     7917.16     8230.52    262.14 o
   8  15   1     2517.33     2916.23    223.83 o
   9  15   1       34.11      295.39    157.70 o
  10  15   1     2176.43     2853.03    215.43 o
  11  15   1    28794.30    29192.06    623.48 o
  12  15   1     4663.26     4593.65    376.94 o
  13  15   1       90.28      225.15    304.78 o
  14  15   1     1061.64     1282.76    469.90 o
  15  15   1      199.81      204.19    481.14 o
  16  15   1       84.78     -198.97    348.72 o
  17  15   1    87353.20    87882.99   3412.93 o
  18  15   1        8.80      774.44    494.48 o
  19  15   1      482.37     1217.65    435.69 o
  20  15   1     1603.28      751.52   1202.43 o
 -20  16   1      481.10       27.78    760.77 o
 -19  16   1     4070.52     3252.63    769.41 o
 -18  16   1    24762.55    24748.64   1755.62 o
 -17  16   1       97.48      478.34    618.95 o
 -16  16   1      448.45     1157.98    797.91 o
 -15  16   1       39.82      151.69    372.94 o
 -14  16   1      172.27       -3.04    390.50 o
 -13  16   1     5161.33     5206.57    429.41 o
 -12  16   1      552.30      938.46    245.80 o
 -11  16   1    25867.10    25418.49    663.47 o
 -10  16   1     1123.55     1413.85    177.82 o
  -9  16   1      285.77      674.58    171.98 o
  -8  16   1    32069.54    33129.19    516.97 o
  -7  16   1       58.99      463.74    194.27 o
  -6  16   1       75.91      134.97    153.52 o
  -5  16   1    38392.82    37031.88    633.25 o
  -4  16   1     1427.48     1613.44    151.73 o
  -3  16   1    24762.94    24388.05    447.03 o
  -2  16   1     1293.46     1064.72    191.64 o
  -1  16   1      130.33      998.32    159.07 o
   0  16   1    13290.27    12940.59    282.13 o
   1  16   1     5009.52     5164.12    194.08 o
   2  16   1    19278.93    18251.91    438.58 o
   3  16   1      501.97      667.42    141.31 o
   4  16   1      300.64      453.32    151.78 o
   5  16   1     1961.33     2251.91    161.00 o
   6  16   1      170.23      -37.86    152.54 o
   7  16   1     2139.20     1923.08    190.29 o
   8  16   1    13578.55    13970.16    347.24 o
   9  16   1    16221.77    16377.57    554.80 o
  10  16   1     5004.34     5376.99    264.07 o
  11  16   1    31552.06    31643.63    825.69 o
  12  16   1    11046.52     9769.96    485.40 o
  13  16   1    89017.30    88828.52   2159.36 o
  14  16   1     4678.94     4575.16    540.52 o
  15  16   1      498.90      449.28    332.71 o
  16  16   1    33196.64    33432.32   1418.34 o
  17  16   1    14881.68    13556.06    808.21 o
  18  16   1    48160.75    47693.10   2045.81 o
  19  16   1     3425.83     3733.60    679.95 o
  20  16   1     7401.27     3557.93   1317.20 o
 -19  17   1    11118.59     9028.63    761.07 o
 -18  17   1     7349.34     7704.49    840.52 o
 -17  17   1    31426.24    29922.48   1760.81 o
 -16  17   1      156.00      496.14    589.44 o
 -15  17   1    10472.09     9651.12   1306.72 o
 -14  17   1     2671.99     2505.38    621.40 o
 -13  17   1    45085.93    45286.09   1142.29 o
 -12  17   1        6.62      186.44    219.74 o
 -11  17   1      884.18      646.70    229.84 o
 -10  17   1     3231.58     2611.85    271.00 o
  -9  17   1    92840.98    95152.12   1430.47 o
  -8  17   1      244.94      203.23    185.61 o
  -7  17   1      670.70      745.51    187.13 o
  -6  17   1    26316.84    26652.54    557.50 o
  -5  17   1    71038.84    71417.38   1121.38 o
  -4  17   1    19802.13    18718.60    420.71 o
  -3  17   1    42255.02    43104.39    664.46 o
  -2  17   1     8262.21     7713.66    288.78 o
  -1  17   1   163447.20   163883.67   1973.82 o
   0  17   1     2059.43     1812.12    187.67 o
   1  17   1      541.61      667.41    143.49 o
   2  17   1      808.86      700.92    170.41 o
   3  17   1     7833.34     7508.89    247.56 o
   4  17   1       19.49       41.59    142.80 o
   5  17   1    53121.52    52120.65    821.56 o
   6  17   1    65648.84    66272.49   1122.63 o
   7  17   1    11672.89    11796.08    438.53 o
   8  17   1     2305.63     2329.53    201.47 o
   9  17   1    51836.40    53641.36    898.18 o
  10  17   1     2825.92     3193.53    292.40 o
  11  17   1     1338.91     1794.28    304.82 o
  12  17   1    40464.91    40708.05    785.80 o
  13  17   1    18622.29    17163.11    676.80 o
  14  17   1     3590.07     3262.94    418.98 o
  15  17   1     1615.59     1433.70    351.73 o
  16  17   1     6659.36     4787.13    558.84 o
  17  17   1     9464.43     8009.87    657.72 o
  18  17   1    11362.80     9927.34    594.93 o
  19  17   1    14978.81    14470.12   1483.35 o
 -18  18   1      144.45       53.38    725.35 o
 -17  18   1     6184.05     5637.93    507.97 o
 -16  18   1    33284.04    35121.71   1586.72 o
 -15  18   1     2692.94     2562.74    477.76 o
 -14  18   1      917.84     1444.15    669.43 o
 -13  18   1      970.53     1293.83    532.56 o
 -12  18   1     2902.49     2108.56    511.15 o
 -11  18   1      725.54      259.44    384.56 o
 -10  18   1      921.89      712.43    263.88 o
  -9  18   1     1905.66     1808.51    264.42 o
  -8  18   1    14614.85    14289.41    418.92 o
  -7  18   1    43007.00    43614.49    794.97 o
  -6  18   1    27981.45    27034.51    573.61 o
  -5  18   1       39.41      -12.34    186.90 o
  -4  18   1       93.90      125.12    183.37 o
  -3  18   1    35333.33    35145.28    591.53 o
  -2  18   1     2864.43     2534.76    191.02 o
  -1  18   1    13388.73    13473.26    339.06 o
   0  18   1    10176.82    10207.06    309.42 o
   1  18   1    52768.93    52962.79    784.31 o
   2  18   1     8536.59     7956.43    270.31 o
   3  18   1     4109.63     3969.73    223.57 o
   4  18   1    14647.51    14584.02    379.06 o
   5  18   1      245.76      247.79    169.41 o
   6  18   1       46.66      442.96    183.98 o
   7  18   1     1806.19     1661.48    275.59 o
   8  18   1    32065.55    32146.10    735.22 o
   9  18   1    11183.06    10939.59    411.96 o
  10  18   1     8545.56     8063.57    357.94 o
  11  18   1     1717.90      916.25    323.43 o
  12  18   1    19405.70    18557.44    612.96 o
  13  18   1      178.62      327.94    362.10 o
  14  18   1     8335.45     7992.15    587.64 o
  15  18   1     1082.61     1190.95    405.38 o
  16  18   1     8440.24     8329.45    733.56 o
  17  18   1     2456.79     3682.06    627.14 o
  18  18   1    14484.91    13184.07    722.12 o
 -17  19   1     5463.61     5613.91    622.42 o
 -16  19   1     9337.74     9435.74    761.45 o
 -15  19   1      147.84      597.83    429.16 o
 -14  19   1    69629.58    72057.02   1839.17 o
 -13  19   1    10496.72     9314.49    707.14 o
 -12  19   1      607.97      230.66    761.70 o
 -11  19   1      282.91      -14.10    342.25 o
 -10  19   1      200.16     -108.89    359.55 o
  -9  19   1    70200.13    73287.55   1730.16 o
  -8  19   1    27589.05    28679.74    939.53 o
  -7  19   1    61404.58    61856.88   1199.17 o
  -6  19   1      135.95      169.96    211.04 o
  -5  19   1    15511.42    15422.79    464.84 o
  -4  19   1      475.54      535.27    177.04 o
  -3  19   1    19957.11    19370.44    423.72 o
  -2  19   1    30034.06    28830.00    526.20 o
  -1  19   1    40229.35    38740.29    671.11 o
   0  19   1    20168.55    20169.68    448.84 o
   1  19   1    25907.05    25218.67    509.28 o
   2  19   1     1325.63     1723.88    219.61 o
   3  19   1      273.23      -35.33    174.91 o
   4  19   1    39385.16    41097.41    714.92 o
   5  19   1     9290.88     9323.63    314.11 o
   6  19   1     6337.14     6361.87    287.80 o
   7  19   1     5818.20     5474.99    300.41 o
   8  19   1    25834.01    25969.22    637.60 o
   9  19   1      276.64      442.68    400.24 o
  10  19   1     1641.26     1231.68    305.78 o
  11  19   1    26548.46    26634.39   1239.88 o
  12  19   1      524.07      640.87    376.58 o
  13  19   1      718.77      684.41    392.30 o
  14  19   1       59.33      502.24    459.42 o
  15  19   1       10.14      775.91    426.27 o
  16  19   1     9716.65     8746.05    592.46 o
  17  19   1     3860.66     3593.90    548.80 o
 -16  20   1     7160.21     6106.08    559.08 o
 -15  20   1    36726.64    34394.75   1194.67 o
 -14  20   1     1983.20     1726.59    429.35 o
 -13  20   1      163.92     -306.26    415.35 o
 -12  20   1       24.08     -271.63    494.17 o
 -11  20   1     8735.09     7616.88    457.92 o
 -10  20   1     6281.35     5775.15    433.04 o
  -9  20   1     1788.32     1557.85    478.26 o
  -8  20   1    15790.63    16954.48    720.78 o
  -7  20   1     1171.10      898.22    326.10 o
  -6  20   1       28.94      396.37    244.12 o
  -5  20   1     3082.98     2995.85    262.75 o
  -4  20   1    10030.40     9437.08    390.58 o
  -3  20   1        7.18      303.25    229.27 o
  -2  20   1     4796.33     4468.74    282.79 o
  -1  20   1     3938.83     3954.94    377.20 o
   0  20   1     4445.45     3928.59    279.77 o
   1  20   1    15332.06    14708.86    395.59 o
   2  20   1     9412.05     8582.55    336.63 o
   3  20   1      660.00      472.05    226.90 o
   4  20   1     7666.83     7680.73    413.15 o
   5  20   1       36.77      387.90    188.29 o
   6  20   1       13.85      437.21    196.14 o
   7  20   1      614.56     1056.73    240.08 o
   8  20   1     6939.98     7068.47    446.27 o
   9  20   1     1195.04      475.65    353.67 o
  10  20   1    38487.20    38250.39    942.28 o
  11  20   1       15.14     -372.78    372.78 o
  12  20   1     4084.43     3671.28    449.32 o
  13  20   1     6649.72     5663.52    523.57 o
  14  20   1     1517.58      925.53    428.33 o
  15  20   1    10308.70     8959.44    731.24 o
  16  20   1      109.00     -255.91    472.41 o
 -15  21   1    32112.13    30372.75   1409.08 o
 -14  21   1     3997.91     4023.89    542.87 o
 -13  21   1    46461.04    45638.68   1258.67 o
 -12  21   1     2103.77     2073.36    441.89 o
 -11  21   1    85262.41    88046.23   3480.94 o
 -10  21   1    25837.95    26567.21   1133.02 o
  -9  21   1    10728.01    10960.97    533.58 o
  -8  21   1     2483.29     2469.13    324.84 o
  -7  21   1    48489.93    49207.84   1243.41 o
  -6  21   1     4532.32     4246.49    335.03 o
  -5  21   1   300861.97   312813.13   4842.81 o
  -4  21   1    16383.82    16058.89    509.22 o
  -3  21   1     6393.90     5917.41    323.27 o
  -2  21   1    34959.16    33400.68    698.99 o
  -1  21   1    52046.25    51761.70    921.83 o
   0  21   1    34414.19    33173.75    743.15 o
   1  21   1    10770.95    10749.05    476.15 o
   2  21   1    44915.93    42873.38   1282.65 o
   3  21   1    42833.12    41894.55   1073.50 o
   4  21   1    40769.71    40824.21   1054.47 o
   5  21   1    17268.55    15955.36    929.88 o
   6  21   1      783.45      774.51    412.14 o
   7  21   1     6619.31     6607.96    424.74 o
   8  21   1     1627.67     2216.45    395.35 o
   9  21   1    35188.47    33813.69   1746.30 o
  10  21   1    12517.44    11119.51    723.10 o
  11  21   1    11441.57     9666.07    724.07 o
  12  21   1     2057.56     1326.80    420.66 o
  13  21   1     5852.53     6584.44    754.65 o
  14  21   1    30066.11    28140.19   2336.36 o
  15  21   1      820.78      367.18    544.31 o
 -14  22   1     4018.27     3143.20    703.45 o
 -13  22   1     3968.93     3272.25    509.50 o
 -12  22   1     2747.59     1815.19    548.17 o
 -11  22   1     5283.61     5020.82    492.42 o
 -10  22   1     4332.54     3433.22    540.91 o
  -9  22   1     4801.26     3534.81    577.02 o
  -8  22   1       54.07     -176.58    417.14 o
  -7  22   1    22423.52    20637.52    783.70 o
  -6  22   1    13796.41    13262.43   1513.47 o
  -5  22   1     9386.87     9904.45    493.93 o
  -4  22   1    29181.45    29399.70    868.58 o
  -3  22   1    47625.14    49625.09   1403.15 o
  -2  22   1     8578.67     8585.78    510.33 o
  -1  22   1    14607.33    13288.27    559.49 o
   0  22   1     4534.12     4206.34    424.68 o
   1  22   1    20999.74    20473.50    727.93 o
   2  22   1    30390.41    29571.29    874.72 o
   3  22   1    11573.86    11096.95    550.69 o
   4  22   1     1893.61     3201.49    455.48 o
   5  22   1    14598.10    14522.39    568.10 o
   6  22   1    15826.85    17180.73    696.34 o
   7  22   1    16691.56    16618.86    698.77 o
   8  22   1    13282.45    12976.95    749.82 o
   9  22   1     5407.13     4802.13    633.79 o
  10  22   1     3593.26     2415.36    534.29 o
  11  22   1    18621.97    16898.36    922.28 o
  12  22   1    13832.94    12338.54    681.56 o
  13  22   1    14545.48    11951.95   1188.06 o
 -12  23   1      785.14      813.25    700.15 o
 -11  23   1      227.45      499.74    643.73 o
 -10  23   1    10309.08     8864.35   1153.21 o
  -9  23   1    10875.72     8305.72   1376.29 o
  -8  23   1      734.52      548.86    539.82 o
  -7  23   1     1378.57     1962.65    490.29 o
  -6  23   1        6.16      385.16    514.38 o
  -5  23   1       22.94      168.47    410.40 o
  -4  23   1     8562.71     7970.83    859.67 o
  -3  23   1    15218.60    15298.19    721.90 o
  -2  23   1     5099.39     5937.36    527.75 o
  -1  23   1     1623.90     1535.99    714.81 o
   0  23   1      282.40      425.24    451.15 o
   1  23   1     1884.26     2431.67    474.75 o
   2  23   1     9142.99     8137.67    595.81 o
   3  23   1     1549.45     2279.29    345.75 o
   4  23   1     1749.66     1111.41    394.39 o
   5  23   1     6848.99     6744.46    791.86 o
   6  23   1     4812.97     4908.02    506.70 o
   7  23   1      871.21      771.40    427.86 o
   8  23   1     8914.12     6362.70    727.34 o
   9  23   1    21303.81    19288.55    796.51 o
  10  23   1    33837.19    33040.88   1566.09 o
  11  23   1     2062.50     2117.87    597.51 o
  12  23   1     3384.29     3084.93    645.43 o
 -10  24   1     6868.66     5690.00    851.09 o
  -9  24   1      356.86     -375.07    671.79 o
  -8  24   1     3194.14     2677.84    626.89 o
  -7  24   1     3613.28     3714.15   1416.69 o
  -6  24   1     5709.65     5898.72    802.33 o
  -5  24   1     3009.60     3821.55    632.33 o
  -4  24   1      240.21     -392.41    694.84 o
  -3  24   1      369.86      162.91    547.88 o
  -2  24   1     6483.50     4504.31    653.43 o
  -1  24   1    15146.48    15084.13    947.45 o
   0  24   1      460.15      569.62    557.38 o
   1  24   1     4478.35     4289.28    650.49 o
   2  24   1    37447.85    38984.99   1256.75 o
   3  24   1    40391.88    42430.73   1329.37 o
   4  24   1      160.81      257.72    402.00 o
   5  24   1     1163.22     1393.49    480.67 o
   6  24   1     4649.43     4656.67    783.17 o
   7  24   1    32807.53    31654.68   1930.53 o
   8  24   1       28.78     -218.06    572.23 o
   9  24   1       14.36     -279.06    530.44 o
  10  24   1      885.68       40.39    690.87 o
  -7  25   1     1415.09     -353.64    999.71 o
  -6  25   1      651.10     2485.89   1335.42 o
  -5  25   1     7452.20     6547.95   1099.27 o
  -4  25   1     2109.26     2284.43    650.09 o
  -3  25   1        0.11     -120.66    630.70 o
  -2  25   1       39.70     -382.15    749.19 o
  -1  25   1    15803.54    15434.01    986.61 o
   0  25   1      459.30      474.98    464.02 o
   1  25   1     3139.89     4300.01    812.36 o
   2  25   1     9477.37     9228.02    857.33 o
   3  25   1      776.46     1530.42   1230.07 o
   4  25   1       95.23     -679.63    679.63 o
   5  25   1     1872.69     1914.24    822.31 o
   6  25   1    43340.10    41494.99   1617.18 o
   7  25   1     6565.98     5274.95    703.27 o
  -3  26   1     8408.00     7464.77    899.30 o
  -2  26   1    11692.45    11233.08   1498.57 o
  -1  26   1     4380.58     4002.83    741.62 o
   0  26   1    15398.68    14973.05   1029.32 o
   1  26   1    12813.08    12676.59   1033.30 o
   2  26   1    61619.15    60847.09   2135.09 o
 -26   0   2     6112.50     4921.55   1461.80 o
 -25   0   2    40421.48    42370.04   1828.49 o
 -24   0   2      929.96     -210.89    697.46 o
 -23   0   2     1925.29     2937.26    701.58 o
 -22   0   2    23651.30    22930.74    939.84 o
 -21   0   2   120886.45   119612.84   3371.77 o
 -20   0   2    13953.90    12908.50    676.23 o
 -19   0   2    58042.99    60096.80   1619.45 o
 -18   0   2    82943.43    81792.51   2012.73 o
 -17   0   2    16142.70    16250.84    530.45 o
 -16   0   2    28454.61    28469.14    736.90 o
 -15   0   2   101527.66    99408.22   2251.58 o
 -14   0   2     7284.80     6593.80    730.67 o
 -13   0   2    29965.82    28595.10   1041.25 o
 -12   0   2    80546.97    77394.85   2127.96 o
 -11   0   2   113238.69   109804.77   3890.89 o
 -10   0   2   724564.94   733118.38  23594.62 o
  -9   0   2    54739.30    52886.94   2493.48 o
  -8   0   2   309728.81   308917.34  10725.41 o
  -7   0   2   796808.69   789277.63  18135.69 o
  -6   0   2   932929.50   933125.38  29738.56 o
  -5   0   2   198484.59   193011.06   4424.88 o
  -4   0   2   231975.95   225222.58   4231.31 o
  -3   0   2    15341.05    15362.11    469.11 o
  -2   0   2     1360.21     1583.75     61.68 o
   1   0   2     2949.40     3192.34    113.22 o
   2   0   2    12645.23    13037.84    168.50 o
   3   0   2     5525.46     5922.63    118.93 o
   4   0   2    67825.09    68061.63   1399.27 o
   5   0   2    74030.82    75122.86   1255.33 o
   6   0   2   374689.75   396293.00   7409.17 o
   7   0   2    39767.13    40329.81    724.42 o
  10   0   2    18356.33    19851.49    652.97 o
  11   0   2     6061.02     6072.74    346.91 o
  12   0   2   124092.56   126328.89   3190.46 o
  13   0   2   375191.59   383797.59   9158.40 o
  14   0   2     6122.87     6676.98    408.65 o
  15   0   2   143691.98   139483.02   5617.97 o
  16   0   2    43785.95    42801.46   2559.72 o
  17   0   2      996.53      263.98    262.83 o
  18   0   2    27696.51    25729.36   1098.14 o
  19   0   2    70939.28    69186.64   1800.60 o
  20   0   2    25046.61    25492.61   1653.43 o
  21   0   2    23244.14    21377.09   1570.32 o
  22   0   2    10514.64    10396.70    948.84 o
  23   0   2     2384.78     2541.15    776.81 o
  24   0   2    13439.00    12756.83   1334.18 o
  25   0   2    11966.08    11361.45   1118.88 o
 -26   1   2     4199.42     5631.51    688.00 o
 -25   1   2      528.87       69.17    567.05 o
 -24   1   2     3085.02     3242.42    823.03 o
 -23   1   2    22898.53    22003.46    820.94 o
 -22   1   2    16690.13    16440.99    573.83 o
 -21   1   2     1507.92     1557.01    554.12 o
 -20   1   2      128.60      -70.95    276.12 o
 -19   1   2     4422.56     3822.96    355.05 o
 -18   1   2    17016.96    16256.39    512.57 o
 -17   1   2    57572.55    58308.17    893.99 o
 -16   1   2    17715.87    17566.33    743.20 o
 -15   1   2    29815.28    28492.05    603.27 o
 -14   1   2     1086.38     1119.87    194.10 o
 -13   1   2     3799.42     3605.47    164.15 o
 -12   1   2     3169.67     3511.58    245.04 o
 -11   1   2    64818.90    64714.69   1051.34 o
 -10   1   2   115621.87   113460.73   1946.01 o
  -9   1   2    95265.35    94234.02   1497.54 o
  -8   1   2     6700.53     7079.24    231.42 o
  -7   1   2    22438.85    21298.40    686.26 o
  -6   1   2    28590.88    29387.53    561.34 o
  -5   1   2     2492.67     2483.23     70.79 o
  -4   1   2   127307.36   120062.11   1399.91 o
  -3   1   2    67399.47    65085.55    693.66 o
  -2   1   2     1509.01     1739.01     41.14 o
  -1   1   2       25.66      369.97     22.49 o
   1   1   2       49.33      577.04     43.58 o
   2   1   2    19942.60    20328.05    289.01 o
   3   1   2     1518.36     2013.05     58.21 o
   4   1   2    49200.68    49399.00    786.94 o
   5   1   2       55.99      500.54     42.53 o
   6   1   2      615.88      968.49     67.03 o
   7   1   2    26467.79    26555.17    444.05 o
   8   1   2    16549.69    16233.83    315.13 o
   9   1   2    51773.75    51419.30    959.20 o
  10   1   2    48056.62    49395.90    835.79 o
  11   1   2    32006.72    31608.61    580.22 o
  12   1   2   272948.34   280221.50   4284.54 o
  13   1   2    40327.78    39648.45    793.37 o
  14   1   2     1808.53     1960.52    187.36 o
  15   1   2    84888.15    82057.87   1757.30 o
  16   1   2    42183.84    42038.71    871.09 o
  17   1   2    58274.79    55356.28   1016.86 o
  18   1   2    11397.03    11044.63    391.35 o
  19   1   2      208.62      -12.68    228.59 o
  20   1   2    17156.76    16672.02    736.98 o
  21   1   2      960.95       17.39    479.32 o
  22   1   2    15082.66    14438.16    751.10 o
  23   1   2    42913.32    43614.23   1307.45 o
  24   1   2     4611.92     4322.33    605.01 o
  25   1   2       33.88     -442.30    548.87 o
 -26   2   2      925.46     1969.85    643.64 o
 -25   2   2     9614.24     9191.19    723.47 o
 -24   2   2     2739.71     2709.66    645.08 o
 -23   2   2     1372.15     1360.04    420.04 o
 -22   2   2     1404.13      360.48    388.65 o
 -21   2   2     9707.80     9634.05    461.79 o
 -20   2   2    88564.00    88850.85   1565.90 o
 -19   2   2    63208.69    61981.11   1268.75 o
 -18   2   2      443.83      308.13    225.58 o
 -17   2   2    15074.32    14071.78    510.74 o
 -16   2   2      138.99      239.75    164.21 o
 -15   2   2     1615.27     2171.58    157.65 o
 -14   2   2   311822.78   313745.50   4376.98 o
 -13   2   2    28346.60    27949.20    463.51 o
 -12   2   2    73392.67    74110.82   1031.96 o
 -11   2   2     7846.73     7589.95    177.55 o
 -10   2   2     7455.79     7149.05    219.06 o
  -9   2   2        2.58      516.63    147.19 o
  -8   2   2    61875.17    61604.68    894.38 o
  -7   2   2   116643.68   111522.59   1558.68 o
  -6   2   2    42141.21    40839.15    616.38 o
  -5   2   2     8719.68     9847.38    188.14 o
  -4   2   2       88.44      283.02     55.07 o
  -3   2   2    12711.53    12366.04    141.92 o
  -2   2   2    75018.92    72692.66    553.42 o
  -1   2   2    15124.89    15034.46    143.50 o
   0   2   2    20673.62    21248.64    164.77 o
   1   2   2    42567.25    43170.34    368.15 o
   2   2   2    70577.86    72432.42    706.08 o
   3   2   2   201838.86   207092.70   2127.90 o
   4   2   2   207162.94   199114.91   2055.46 o
   5   2   2     5982.58     6403.24    112.54 o
   6   2   2    30218.45    30856.86    680.69 o
   7   2   2    89617.69    89932.77   1866.03 o
   8   2   2    58649.21    57971.50    868.27 o
   9   2   2    19133.32    19977.65    361.42 o
  10   2   2    29375.96    29176.49    454.49 o
  11   2   2    59441.57    61301.67   1025.00 o
  12   2   2    17134.62    16791.66    415.72 o
  13   2   2     5724.10     5655.76    290.49 o
  14   2   2     3396.18     3128.65    200.31 o
  15   2   2     2260.51     2163.52    217.17 o
  16   2   2    10405.84    10040.87    292.63 o
  17   2   2       86.82      184.66    193.24 o
  18   2   2    50338.32    48610.61    944.95 o
  19   2   2       22.03       74.02    289.44 o
  20   2   2    15017.54    14641.26    637.26 o
  21   2   2      398.52      117.66    420.36 o
  22   2   2     9773.97     9903.02    665.94 o
  23   2   2     5810.87     6155.14    621.65 o
  24   2   2    20657.98    20653.04   1227.15 o
  25   2   2     1400.14      846.93    588.99 o
 -25   3   2      152.94      161.13    569.57 o
 -24   3   2     4739.15     5320.17    670.07 o
 -23   3   2    17740.03    17690.88    781.92 o
 -22   3   2    25417.43    24832.25    694.97 o
 -21   3   2     1404.27      816.89    384.14 o
 -20   3   2     3639.51     4848.52    586.20 o
 -19   3   2    17876.00    17474.82    568.67 o
 -18   3   2     5753.92     5635.16    377.02 o
 -17   3   2     2932.13     3082.89    322.36 o
 -16   3   2    23200.56    22777.52    471.86 o
 -15   3   2       84.36      185.01    102.31 o
 -14   3   2     2827.92     2922.71    160.17 o
 -13   3   2    17377.74    17526.57    380.40 o
 -12   3   2      791.86      869.15    100.63 o
 -11   3   2     3881.05     3830.75    159.67 o
 -10   3   2    30566.91    29491.94    521.38 o
  -9   3   2    17356.21    17341.02    340.98 o
  -8   3   2     9303.14     9399.16    222.26 o
  -7   3   2   132258.45   130998.44   1850.87 o
  -6   3   2    12481.55    12964.31    250.10 o
  -5   3   2     9479.26     9729.64    200.34 o
  -4   3   2       67.71      443.35     50.30 o
  -3   3   2   611998.63   562086.94   8029.65 o
  -2   3   2    24098.58    23201.62    192.97 o
  -1   3   2    50338.42    48898.74    355.66 o
   0   3   2     3229.62     3442.24     41.29 o
   1   3   2   101125.10   100264.73    896.37 o
   2   3   2   540687.69   565724.13   6884.26 o
   3   3   2   380896.63   382559.66   4357.30 o
   4   3   2     1334.58     1298.53     45.09 o
   5   3   2    46906.85    46321.47    589.07 o
   6   3   2    67896.05    67843.89    967.77 o
   7   3   2    10820.50    10923.03    217.96 o
   8   3   2   115365.27   116518.37   1625.48 o
   9   3   2   102910.30   104056.19   1648.33 o
  10   3   2    59313.57    59456.22   1009.13 o
  11   3   2     4126.70     4283.37    243.67 o
  12   3   2    15089.71    14611.08    524.71 o
  13   3   2    11345.51    10460.16    388.80 o
  14   3   2     4699.31     4617.00    230.82 o
  15   3   2     6432.56     6660.74    291.02 o
  16   3   2     7697.24     6672.75    307.01 o
  17   3   2    38846.25    38312.48    834.60 o
  18   3   2     2985.67     2669.28    271.24 o
  19   3   2     4824.84     4721.02    527.63 o
  20   3   2      134.54     -398.71    406.65 o
  21   3   2    30178.08    29418.98   1106.58 o
  22   3   2    14250.52    13706.03    699.12 o
  23   3   2      533.21      523.55    633.20 o
  24   3   2       81.40      177.77    496.52 o
  25   3   2    10615.34    11254.62    732.09 o
 -25   4   2     4966.25     5523.22    887.95 o
 -24   4   2     6996.99     7259.80    662.59 o
 -23   4   2       96.78      161.48    403.78 o
 -22   4   2     1302.76     1668.33    380.47 o
 -21   4   2     8964.58     9027.44    577.18 o
 -20   4   2    14929.85    15015.61    599.66 o
 -19   4   2     1669.95     1319.73    271.24 o
 -18   4   2    19532.12    20273.30    671.91 o
 -17   4   2    28662.97    27704.77    796.51 o
 -16   4   2     1244.71     1324.21    136.92 o
 -15   4   2   138731.73   139688.25   2078.19 o
 -14   4   2    58008.63    57789.02    958.25 o
 -13   4   2     2164.82     2262.33    171.59 o
 -12   4   2     1689.40     1999.74    193.44 o
 -11   4   2    30478.07    30096.92    588.89 o
 -10   4   2    74280.54    75011.60   1142.19 o
  -9   4   2    62402.59    63011.88    969.31 o
  -8   4   2     6644.19     6692.23    185.51 o
  -7   4   2    33213.82    32777.63    548.86 o
  -6   4   2   389516.06   388225.63   4850.26 o
  -5   4   2    17906.17    18503.84    349.01 o
  -4   4   2      117.03      289.49     38.24 o
  -3   4   2    79431.91    75542.19    583.26 o
  -2   4   2    31067.79    27833.64    222.44 o
  -1   4   2   277319.00   260512.61   1943.23 o
   0   4   2     3784.79     3803.22     75.30 o
   1   4   2   356970.38   351692.41   3298.54 o
   2   4   2     6131.16     6172.64     98.07 o
   3   4   2    24957.16    20180.07    253.53 o
   4   4   2     3521.30     3933.81    123.84 o
   5   4   2     1259.37     1444.61     48.40 o
   6   4   2      619.71      884.31     51.89 o
   7   4   2    46646.71    47988.16    715.67 o
   8   4   2    26166.50    26327.09    433.46 o
   9   4   2   113397.01   114353.58   1802.19 o
  10   4   2   241767.08   243189.11   4149.49 o
  11   4   2   228375.48   228874.53   3939.63 o
  12   4   2    10931.95    11129.88    390.53 o
  13   4   2    39535.20    39089.21    889.07 o
  14   4   2     7683.93     7216.43    336.09 o
  15   4   2   137551.28   137425.47   2274.91 o
  16   4   2    46400.62    45698.14    937.74 o
  17   4   2     4509.01     4367.25    283.77 o
  18   4   2    27564.64    27046.68    808.62 o
  19   4   2     6035.05     5586.39    408.21 o
  20   4   2      937.26      879.40    352.71 o
  21   4   2    10617.92    10957.05    666.65 o
  22   4   2     7434.12     7251.91    754.85 o
  23   4   2     3271.53     3066.46    492.20 o
  24   4   2      787.62      953.38    586.32 o
  25   4   2     1463.61     1859.74    610.26 o
 -25   5   2       11.46       87.66    591.67 o
 -24   5   2    30948.92    32080.04    969.68 o
 -23   5   2    16868.54    17867.54    778.60 o
 -22   5   2     3230.25     3707.45    417.89 o
 -21   5   2    35761.94    37102.63    881.46 o
 -20   5   2    24625.24    25140.33    691.23 o
 -19   5   2      148.19      200.79    335.02 o
 -18   5   2     2011.89     1618.19    332.62 o
 -17   5   2    54422.40    54765.29   1088.10 o
 -16   5   2      156.43      348.51    156.60 o
 -15   5   2     6901.57     7301.42    251.88 o
 -14   5   2   190191.58   193045.63   2789.91 o
 -13   5   2    73820.70    74239.99   1411.66 o
 -12   5   2    27257.57    27554.78    526.67 o
 -11   5   2    75215.23    75530.15   1351.70 o
 -10   5   2    49597.27    48882.95    906.74 o
  -9   5   2     2921.53     3489.39    244.44 o
  -8   5   2    29041.88    29403.01    515.96 o
  -7   5   2   364377.41   359006.19   4513.76 o
  -6   5   2    52019.79    51550.20    741.10 o
  -5   5   2    56059.43    56532.55    722.74 o
  -4   5   2    29106.82    29154.93    337.43 o
  -3   5   2    74851.62    74265.28    670.23 o
  -2   5   2      382.09      816.60     50.78 o
  -1   5   2    69854.56    65249.36    514.38 o
   0   5   2     2307.14     2502.45     73.09 o
   1   5   2    30815.20    30331.45    456.55 o
   2   5   2    10490.48     9260.02    161.67 o
   3   5   2    85918.02    85160.09    975.40 o
   4   5   2    10957.46    11206.44    180.90 o
   5   5   2    24500.85    24416.66    338.90 o
   6   5   2    32119.36    32075.91    401.72 o
   7   5   2    41202.96    41570.43    585.64 o
   8   5   2     9180.71     9574.95    306.70 o
   9   5   2    17611.84    17820.60    466.06 o
  10   5   2     1067.97      859.06    190.83 o
  11   5   2   225953.28   226228.61   3911.44 o
  12   5   2     9575.26     9418.16    429.12 o
  13   5   2     1657.16     1089.60    229.65 o
  14   5   2      931.29      687.89    242.99 o
  15   5   2       53.69      392.17    225.95 o
  16   5   2    81341.05    80235.73   1459.61 o
  17   5   2    13893.73    13666.65    395.70 o
  18   5   2     8774.01     7741.57    444.44 o
  19   5   2     1563.05     2178.19    346.49 o
  20   5   2     5142.33     5145.59    834.91 o
  21   5   2     4700.21     4551.06    772.60 o
  22   5   2    29914.40    30953.38   1513.40 o
  23   5   2      142.52     -460.62    460.62 o
  24   5   2    11226.76    10135.50    751.31 o
 -25   6   2    11788.52    11947.44    807.12 o
 -24   6   2    15509.61    16419.00    851.29 o
 -23   6   2    13293.67    14884.11    791.70 o
 -22   6   2     1444.75     1037.48    418.13 o
 -21   6   2      646.34      838.18    421.46 o
 -20   6   2    37688.02    36872.96   1058.59 o
 -19   6   2    27110.42    25157.92    820.49 o
 -18   6   2     1827.44     2710.35    367.29 o
 -17   6   2      597.48      856.11    209.60 o
 -16   6   2    57965.91    57685.25   1119.31 o
 -15   6   2    74717.17    73678.61   1200.59 o
 -14   6   2     2519.03     2351.79    165.88 o
 -13   6   2   152359.70   150680.27   2213.56 o
 -12   6   2    20717.42    20394.98    476.49 o
 -11   6   2        9.40      289.80    137.85 o
 -10   6   2    66886.03    68328.34   1070.19 o
  -9   6   2     3459.75     3621.70    161.70 o
  -8   6   2    38955.85    40390.25    655.37 o
  -7   6   2    50969.71    51564.78    689.20 o
  -6   6   2   397993.94   391794.66   4912.26 o
  -5   6   2   117423.56   115430.13   1313.11 o
  -4   6   2    20509.06    20322.00    256.12 o
  -3   6   2     1229.23     1622.25     62.70 o
  -2   6   2    39723.82    38875.86    380.35 o
  -1   6   2        9.04      310.42     40.05 o
   0   6   2     1467.19     1667.06     58.49 o
   1   6   2    92162.63    90643.32    930.02 o
   2   6   2    20905.01    21494.69    330.48 o
   3   6   2    47257.61    46859.89    608.56 o
   4   6   2   102136.80   102675.34   1329.35 o
   5   6   2    21708.88    21402.64    334.66 o
   6   6   2   233376.88   234716.28   2955.02 o
   7   6   2    20332.98    20010.23    302.75 o
   8   6   2    44614.56    44368.38    901.96 o
   9   6   2    41816.68    40947.84    858.96 o
  10   6   2     7257.54     7564.21    390.84 o
  11   6   2     1817.49     1652.38    189.30 o
  12   6   2   204170.98   205572.75   3612.65 o
  13   6   2      641.01     1190.80    243.37 o
  14   6   2     2216.88     1777.19    279.70 o
  15   6   2       14.17      -25.02    207.65 o
  16   6   2     3120.45     3143.32    317.51 o
  17   6   2    27142.11    26541.04    587.67 o
  18   6   2    11663.11    11242.76    533.96 o
  19   6   2    10079.20     9916.67    651.12 o
  20   6   2     2407.88     2152.33    469.25 o
  21   6   2    12924.75    12206.40    748.76 o
  22   6   2      440.52      407.23    576.66 o
  23   6   2     5582.33     5622.25    634.19 o
  24   6   2     2652.47     3123.93    795.32 o
 -25   7   2     5030.02     5280.72    658.74 o
 -24   7   2     1232.90      916.65    601.49 o
 -23   7   2     7758.02     7929.62    579.14 o
 -22   7   2    13525.42    12564.02    618.10 o
 -21   7   2     8599.69     8339.86    590.32 o
 -20   7   2     1891.42     1638.42    361.22 o
 -19   7   2      822.24     1705.90    540.34 o
 -18   7   2      671.10      254.99    314.34 o
 -17   7   2     5899.44     5322.42    360.36 o
 -16   7   2       23.23      215.89    174.04 o
 -15   7   2      239.20       -0.53    124.10 o
 -14   7   2    16548.85    16260.29    397.56 o
 -13   7   2      184.25      547.78    153.04 o
 -12   7   2    33378.66    33477.13    625.01 o
 -11   7   2     8603.16     8516.33    258.70 o
 -10   7   2    11436.18    11179.99    286.77 o
  -9   7   2    12858.83    13496.38    305.21 o
  -8   7   2    57579.51    57283.59    767.40 o
  -7   7   2   303873.84   303926.91   3604.55 o
  -6   7   2    30119.77    30108.18    483.68 o
  -5   7   2     9421.20    10312.91    184.88 o
  -4   7   2     6651.81     6771.50    158.36 o
  -3   7   2   583545.50   561144.75   7109.23 o
  -2   7   2    54863.22    54196.29    547.44 o
  -1   7   2   146082.34   140281.13   1453.03 o
   0   7   2      340.16      564.19     75.31 o
   1   7   2   195974.53   193373.77   2208.29 o
   2   7   2   162181.63   162506.61   2087.03 o
   3   7   2   388422.75   397922.31   5004.33 o
   4   7   2    24598.18    24375.51    462.76 o
   5   7   2     2007.31     2624.61    156.60 o
   6   7   2    93642.80    94182.55   1344.30 o
   7   7   2    65904.54    66331.88    891.00 o
   8   7   2    85424.26    85790.20   1362.19 o
   9   7   2     8372.94     7859.70    308.56 o
  10   7   2    10163.50    10204.03    403.06 o
  11   7   2    14383.92    14064.70    450.60 o
  12   7   2    21972.81    20639.03    587.94 o
  13   7   2     1196.86     1038.04    199.63 o
  14   7   2     2428.29     1893.02    281.02 o
  15   7   2    14839.70    13758.18    519.78 o
  16   7   2     5100.39     4379.70    349.83 o
  17   7   2     3849.52     3806.84    311.49 o
  18   7   2     7319.27     6374.54    518.44 o
  19   7   2     7051.11     6417.35    599.22 o
  20   7   2    15961.84    15508.90    814.38 o
  21   7   2    47449.99    47679.34   1506.80 o
  22   7   2    14529.89    13990.90    858.18 o
  23   7   2     2001.40     2013.05    608.88 o
  24   7   2     1705.71     1910.10    683.56 o
 -24   8   2      149.82      866.51    898.74 o
 -23   8   2    11029.51    12014.07    755.52 o
 -22   8   2     7915.50     7213.37    576.87 o
 -21   8   2     9122.75     9021.19    583.98 o
 -20   8   2    33056.21    32123.43    988.74 o
 -19   8   2     4315.64     4259.09    528.85 o
 -18   8   2     2734.31     2769.99    513.98 o
 -17   8   2      613.29      538.34    207.49 o
 -16   8   2     8966.40     8990.41    376.86 o
 -15   8   2    45045.06    44709.64    933.86 o
 -14   8   2    68092.85    67001.20   1251.97 o
 -13   8   2    78344.63    78640.47   1268.52 o
 -12   8   2     3935.94     3759.45    192.60 o
 -11   8   2      929.92     1037.24    129.17 o
 -10   8   2     7218.67     7524.71    238.35 o
  -9   8   2     9605.02     9635.87    225.39 o
  -8   8   2     2020.56     2850.01    182.24 o
  -7   8   2     5163.32     5038.51    153.06 o
  -6   8   2   299103.19   302577.94   3783.92 o
  -5   8   2    18358.01    18022.44    282.84 o
  -4   8   2     5600.42     5678.18    125.50 o
  -3   8   2   304904.16   292684.28   2952.10 o
  -2   8   2     7047.52     6745.67    126.56 o
  -1   8   2    38982.50    36029.63    395.58 o
   0   8   2      759.69      827.18     79.64 o
   1   8   2   132195.34   130040.37   1365.24 o
   2   8   2    14638.82    14547.10    252.97 o
   3   8   2   370160.91   381269.47   5634.24 o
   4   8   2     5804.72     6221.35    165.19 o
   5   8   2    43326.40    43823.99    681.10 o
   6   8   2    12767.04    13956.71    363.39 o
   7   8   2    54018.59    55069.83    928.41 o
   8   8   2    34596.30    35045.71    725.97 o
   9   8   2    12763.69    12633.14    599.73 o
  10   8   2    35593.37    37356.68    972.58 o
  11   8   2     7861.73     7287.98    403.88 o
  12   8   2     2343.73     2497.42    308.01 o
  13   8   2    26291.55    25920.31    835.78 o
  14   8   2     3101.65     2497.02    353.48 o
  15   8   2     2821.09     2706.24    385.61 o
  16   8   2     2108.93     1913.62    356.35 o
  17   8   2     1094.47     1191.86    431.40 o
  18   8   2     2814.41     2356.76    328.87 o
  19   8   2     2610.52     1705.48    527.27 o
  20   8   2     5326.40     4887.98    529.88 o
  21   8   2      836.12     1319.82    562.96 o
  22   8   2      217.59      138.13    563.16 o
  23   8   2    15695.07    17511.11    884.63 o
  24   8   2     6322.65     5527.45    643.53 o
 -24   9   2    13422.57    15163.29    885.30 o
 -23   9   2     3920.93     3490.72    601.77 o
 -22   9   2     1792.49      943.71    705.70 o
 -21   9   2     4621.78     3592.13    636.83 o
 -20   9   2    34222.61    35346.61   1792.09 o
 -19   9   2     6611.22     6228.95    611.49 o
 -18   9   2     2783.39     2603.81    269.16 o
 -17   9   2    13299.59    12927.88    476.75 o
 -16   9   2     2045.12     1895.28    296.33 o
 -15   9   2     7307.96     6685.23    335.03 o
 -14   9   2   104652.65   104142.87   1818.46 o
 -13   9   2    16288.58    15455.94    460.76 o
 -12   9   2    39628.72    39634.36    824.83 o
 -11   9   2     4943.48     4926.55    261.93 o
 -10   9   2      164.12      628.82    232.99 o
  -9   9   2    33712.99    33840.24    520.39 o
  -8   9   2     6855.89     7138.69    196.76 o
  -7   9   2    54257.83    55177.56    760.97 o
  -6   9   2     4307.05     4394.54    177.90 o
  -5   9   2    11019.26    11867.97    274.54 o
  -4   9   2    28553.24    27844.42    412.68 o
  -3   9   2    22482.50    22352.67    340.60 o
  -2   9   2    10965.24    10731.65    193.24 o
  -1   9   2     1373.42     1611.16     71.83 o
   0   9   2    60505.64    59394.23    704.65 o
   1   9   2     8110.94     8351.71    176.74 o
   2   9   2   168885.11   168262.69   1942.37 o
   3   9   2     3350.08     3216.62    211.08 o
   4   9   2    27992.85    28792.67    443.91 o
   5   9   2    24223.62    23419.17    505.76 o
   6   9   2   213043.22   214617.48   3226.71 o
   7   9   2       23.97      206.91    230.01 o
   8   9   2    68909.11    68555.96   1145.59 o
   9   9   2    15447.99    15931.17    389.00 o
  10   9   2     1253.22     1195.51    246.61 o
  11   9   2   129790.12   128966.78   2736.55 o
  12   9   2    40027.45    40074.68   1107.09 o
  13   9   2      226.73       36.93    269.41 o
  14   9   2     4549.60     3728.62    499.82 o
  15   9   2     9738.11     9360.66    704.15 o
  16   9   2    10523.24     9153.76    580.23 o
  17   9   2    54842.67    54969.35   1624.86 o
  18   9   2    47837.22    46853.77   1216.49 o
  19   9   2    84299.69    87917.16   2256.38 o
  20   9   2    33629.35    34379.46   1247.55 o
  21   9   2     3179.55     2971.85    578.18 o
  22   9   2     3678.21     4513.98    842.27 o
  23   9   2    37503.90    37396.55   2020.32 o
 -24  10   2     2054.25     1897.36   1700.46 o
 -23  10   2     1097.56      961.81    639.37 o
 -22  10   2     1880.47     2815.79    652.03 o
 -21  10   2     7987.04     7368.85    831.40 o
 -20  10   2      187.71      321.82    418.89 o
 -19  10   2    43695.01    41840.99   1502.12 o
 -18  10   2     8558.33     7596.83    422.30 o
 -17  10   2     3895.72     3700.79    304.14 o
 -16  10   2     7548.61     7776.88    395.42 o
 -15  10   2    21373.11    21761.12    604.27 o
 -14  10   2    25947.67    25198.87    645.83 o
 -13  10   2    12964.09    13415.11    438.15 o
 -12  10   2    26013.18    25731.59    625.80 o
 -11  10   2    23851.46    23896.53    587.51 o
 -10  10   2    82332.52    84065.45   1203.85 o
  -9  10   2     1644.53     1534.32    128.49 o
  -8  10   2    53885.89    52918.23    806.27 o
  -7  10   2    18760.19    18779.40    367.37 o
  -6  10   2     2823.33     2921.34    144.49 o
  -5  10   2    15557.54    16445.19    363.88 o
  -4  10   2   162895.36   164728.36   2019.65 o
  -3  10   2     4867.84     5063.79    162.88 o
  -2  10   2    32493.38    31769.37    476.71 o
  -1  10   2    89206.16    88615.04    979.89 o
   0  10   2     1824.97     2065.55     97.84 o
   1  10   2    17008.64    17147.60    273.68 o
   2  10   2    14740.30    14206.39    270.20 o
   3  10   2    30633.62    31882.55    453.60 o
   4  10   2    75578.83    77553.86   1140.88 o
   5  10   2   214613.39   222662.67   3352.49 o
   6  10   2     1006.47     1145.23    131.27 o
   7  10   2    15329.99    15081.46    367.36 o
   8  10   2    76445.77    76089.97   1265.97 o
   9  10   2   126371.24   130727.55   2061.79 o
  10  10   2   174700.92   181765.61   3130.60 o
  11  10   2    11946.33    11539.03    562.25 o
  12  10   2    32298.96    31682.28    955.30 o
  13  10   2    87089.60    85731.92   2003.14 o
  14  10   2     7437.74     6187.27    458.44 o
  15  10   2     2639.39     2852.43    680.34 o
  16  10   2    11541.81    11289.59    625.09 o
  17  10   2       87.84     -232.44    298.79 o
  18  10   2    14954.46    13928.75    611.73 o
  19  10   2    22755.72    22275.97    958.32 o
  20  10   2       38.48      -24.48    583.60 o
  21  10   2       83.92     -246.36    692.31 o
  22  10   2     6066.13     4950.53    711.64 o
  23  10   2     6612.88     6254.37    728.46 o
 -23  11   2     3584.03     5048.28    877.89 o
 -22  11   2      324.17      615.86    672.93 o
 -21  11   2     1051.12      637.24    645.79 o
 -20  11   2     1511.02     1268.94    547.23 o
 -19  11   2    20905.98    21755.29    950.85 o
 -18  11   2    18122.22    17123.47    667.85 o
 -17  11   2     7169.55     6327.34    401.41 o
 -16  11   2       72.67      -69.23    268.07 o
 -15  11   2     1109.06      863.27    230.17 o
 -14  11   2     3749.95     3501.23    357.83 o
 -13  11   2    97141.75    98413.42   1745.30 o
 -12  11   2     5276.75     5324.65    300.33 o
 -11  11   2    19488.70    19494.19    465.07 o
 -10  11   2     1270.96      922.68    201.52 o
  -9  11   2   136552.70   138490.11   1880.59 o
  -8  11   2    64175.26    64089.74   1023.29 o
  -7  11   2    22178.87    21358.43    471.25 o
  -6  11   2    13941.95    13517.85    299.96 o
  -5  11   2    77335.34    78521.86   1132.36 o
  -4  11   2    86391.00    86331.66   1124.28 o
  -3  11   2    14239.37    14071.33    307.03 o
  -2  11   2    15500.69    14968.22    265.35 o
  -1  11   2   128393.30   124404.20   1343.90 o
   0  11   2     1576.98     1668.07    101.00 o
   1  11   2   112506.15   116813.63   1317.63 o
   2  11   2     5570.72     5734.23    161.63 o
   3  11   2    15976.49    15272.24    276.62 o
   4  11   2     4416.66     4671.18    174.01 o
   5  11   2    18331.65    18884.82    383.06 o
   6  11   2    80845.82    82781.24   1366.30 o
   7  11   2    94356.45    97508.22   1587.17 o
   8  11   2    15999.40    16198.91    403.72 o
   9  11   2    14821.58    15866.20    463.84 o
  10  11   2      218.90      485.29    183.27 o
  11  11   2      442.44      449.21    262.73 o
  12  11   2      115.12      310.80    470.30 o
  13  11   2    48779.12    48824.76   1330.05 o
  14  11   2    38914.35    39673.18   1174.06 o
  15  11   2     1766.76     1488.18    393.51 o
  16  11   2     9103.35     9563.82    499.73 o
  17  11   2    13522.82    12673.84    572.64 o
  18  11   2     7669.90     7316.24    406.61 o
  19  11   2       67.59       26.59    624.45 o
  20  11   2     1339.98     1428.42    548.01 o
  21  11   2    22881.04    22750.43   1064.82 o
  22  11   2       29.53     1066.90    625.81 o
  23  11   2     2106.89     1053.45    915.32 o
 -23  12   2    48915.34    50313.11   2115.98 o
 -22  12   2    20366.91    20438.78   1076.07 o
 -21  12   2    47338.77    51949.16   1641.39 o
 -20  12   2     5878.28     6330.29    687.27 o
 -19  12   2     2646.92     3732.33    582.39 o
 -18  12   2     5395.17     5687.97    586.81 o
 -17  12   2    29980.26    31601.16    923.85 o
 -16  12   2   121483.16   126239.60   2468.91 o
 -15  12   2    27511.71    27572.98    818.12 o
 -14  12   2    91450.49    94971.29   1914.98 o
 -13  12   2     1579.70     1478.99    268.40 o
 -12  12   2      305.93      120.14    333.12 o
 -11  12   2     4768.76     5531.18    237.02 o
 -10  12   2    17929.59    18603.03    428.65 o
  -9  12   2    22899.71    23040.35    487.22 o
  -8  12   2   126073.81   129760.78   1913.15 o
  -7  12   2   166179.28   168060.38   2409.84 o
  -6  12   2     7295.66     7245.01    289.63 o
  -5  12   2    49739.33    50107.33    734.99 o
  -4  12   2    62700.38    62902.61   1016.08 o
  -3  12   2     4685.94     4768.58    161.17 o
  -2  12   2    45304.60    44293.07    628.72 o
  -1  12   2   125927.91   124498.36   1410.59 o
   0  12   2     1278.61     1280.07    113.98 o
   1  12   2    60318.15    58900.17    735.24 o
   2  12   2   273790.38   275111.38   3353.85 o
   3  12   2     3104.26     3591.37    166.84 o
   4  12   2     8793.21     8921.51    227.98 o
   5  12   2     5349.34     5293.74    213.40 o
   6  12   2    21123.98    21808.11    438.25 o
   7  12   2   113696.38   115992.77   1686.09 o
   8  12   2    29851.11    29717.10    624.98 o
   9  12   2      831.43     1230.91    274.24 o
  10  12   2      630.50      683.46    278.03 o
  11  12   2      881.80      681.72   1007.80 o
  12  12   2     3214.78     3050.20    364.04 o
  13  12   2    55818.95    57021.16   1502.14 o
  14  12   2    11752.68    11046.39    816.87 o
  15  12   2    10245.77     9605.55    468.50 o
  16  12   2      412.55     -341.44    341.44 o
  17  12   2    17929.52    17117.39    673.75 o
  18  12   2    36248.68    36497.43    890.86 o
  19  12   2    14746.34    15696.10    842.52 o
  20  12   2    22028.99    23159.68   1127.09 o
  21  12   2    24473.54    24870.01   1360.08 o
  22  12   2     4044.22     3204.04    907.29 o
 -22  13   2    12898.90    12113.90   1256.91 o
 -21  13   2       21.62     -855.45    855.45 o
 -20  13   2    21105.05    21550.67   1008.80 o
 -19  13   2    65012.34    71485.33   1952.80 o
 -18  13   2      861.12      700.36    433.39 o
 -17  13   2    34782.84    36322.32   1624.27 o
 -16  13   2    10030.67     9821.37    524.21 o
 -15  13   2   139643.63   145683.00   2789.62 o
 -14  13   2      204.60     -104.52    377.86 o
 -13  13   2    17223.44    16063.09    578.90 o
 -12  13   2     2832.76     2667.91    282.84 o
 -11  13   2      803.27     1473.35    215.74 o
 -10  13   2      373.97      497.32    201.16 o
  -9  13   2    51707.21    53357.89    916.24 o
  -8  13   2    18831.26    18751.12    440.02 o
  -7  13   2     4675.48     4198.24    223.53 o
  -6  13   2    13105.96    13118.78    320.22 o
  -5  13   2       85.17      647.80    166.62 o
  -4  13   2    15086.89    14909.92    300.22 o
  -3  13   2     1202.28     1599.42    152.47 o
  -2  13   2       98.10      444.42    119.52 o
  -1  13   2   107385.34   105546.48   1314.86 o
   0  13   2   107226.72   109404.94   1266.45 o
   1  13   2    46989.45    46816.54    622.46 o
   2  13   2     2834.84     3358.61    164.31 o
   3  13   2   118545.11   119868.54   1367.04 o
   4  13   2     6295.51     6356.72    209.95 o
   5  13   2    50798.20    50599.58    745.59 o
   6  13   2    46864.12    47291.21    829.52 o
   7  13   2     4342.19     4652.88    206.71 o
   8  13   2    51927.86    53711.79    888.04 o
   9  13   2     8764.01     9388.06    417.84 o
  10  13   2    44265.98    46999.65    907.48 o
  11  13   2      375.16      427.88    513.26 o
  12  13   2    24655.41    24375.21    848.54 o
  13  13   2     2187.03     2759.14    662.57 o
  14  13   2    10066.48     9075.29    586.05 o
  15  13   2     1951.82     2135.94    375.27 o
  16  13   2    33931.62    33126.50    958.67 o
  17  13   2      314.91      322.98    317.61 o
  18  13   2     1092.13      721.50    333.15 o
  19  13   2    14612.49    14886.76   1920.32 o
  20  13   2     6191.61     3915.57    672.75 o
  21  13   2     2822.09     2111.99    609.72 o
 -22  14   2      163.86     -274.28    917.14 o
 -21  14   2      903.81     1428.27    817.12 o
 -20  14   2     4785.95     4364.97   1099.25 o
 -19  14   2    10695.14     7097.46   1277.43 o
 -18  14   2      368.24     1044.47    499.00 o
 -17  14   2      582.00      829.05    574.13 o
 -16  14   2    17751.16    19349.88    705.65 o
 -15  14   2    32708.44    33876.77    959.12 o
 -14  14   2   213005.42   221138.83   4006.30 o
 -13  14   2     3664.94     3778.68    362.75 o
 -12  14   2     9880.17     9689.37    460.00 o
 -11  14   2    13575.85    14328.06    740.02 o
 -10  14   2    11884.72    12478.45    486.21 o
  -9  14   2    32087.00    32847.46    654.28 o
  -8  14   2      887.21      826.18    156.63 o
  -7  14   2    72249.93    72913.38   1185.19 o
  -6  14   2       97.63      153.22    131.51 o
  -5  14   2    16156.14    15966.85    280.45 o
  -4  14   2     4324.03     3999.18    182.83 o
  -3  14   2    27663.72    27279.36    534.22 o
  -2  14   2     9276.91     9057.06    341.89 o
  -1  14   2    34659.44    34832.14    576.75 o
   0  14   2     5201.39     4995.52    192.11 o
   1  14   2      988.90      827.23    152.74 o
   2  14   2    40652.43    40101.11    556.78 o
   3  14   2     4764.86     4778.22    168.95 o
   4  14   2    22415.95    23206.52    404.70 o
   5  14   2    17405.62    17612.06    363.00 o
   6  14   2     4693.75     4810.95    210.42 o
   7  14   2     8892.33     9157.11    267.96 o
   8  14   2     2152.94     2370.30    214.29 o
   9  14   2    26249.06    27473.09    553.55 o
  10  14   2     9410.01    10527.60    315.54 o
  11  14   2    12831.65    13552.55    666.97 o
  12  14   2      991.85     1297.29    605.60 o
  13  14   2       54.62      347.90    364.66 o
  14  14   2       53.49      628.92    402.24 o
  15  14   2    10330.59    10223.58    543.74 o
  16  14   2     4917.28     4423.83    445.19 o
  17  14   2       74.07       41.80    304.00 o
  18  14   2      431.44      419.34    380.57 o
  19  14   2       32.99      568.61    670.07 o
  20  14   2      741.68       13.91    620.76 o
  21  14   2     2145.34     3511.35    906.11 o
 -21  15   2       57.09     -628.18    885.23 o
 -20  15   2       39.62     -524.84   1297.15 o
 -19  15   2    46806.24    48212.74   1982.32 o
 -18  15   2    14492.44    14976.05    794.89 o
 -17  15   2     1337.19     1104.69    625.85 o
 -16  15   2     1855.60     2069.60    386.75 o
 -15  15   2     7073.17     8155.53    507.22 o
 -14  15   2     1901.33     1483.61    378.18 o
 -13  15   2   191953.22   199993.03   3970.73 o
 -12  15   2    23181.88    23539.85    644.87 o
 -11  15   2    20724.02    20225.33    795.02 o
 -10  15   2     1964.63     2060.42    201.87 o
  -9  15   2    39355.59    39995.44    763.61 o
  -8  15   2     6813.47     6851.25    278.23 o
  -7  15   2     1183.20     1126.62    171.50 o
  -6  15   2   140775.86   143452.30   1988.06 o
  -5  15   2    14143.46    14639.78    402.82 o
  -4  15   2    11441.38    11290.90    274.61 o
  -3  15   2     1095.54     1381.31    142.57 o
  -2  15   2     4765.23     4415.91    214.18 o
  -1  15   2     4496.32     4119.03    195.22 o
   0  15   2     1271.69     1530.77    145.50 o
   1  15   2     9984.31     9943.96    230.82 o
   2  15   2    10392.99    10254.55    234.86 o
   3  15   2     2376.57     2603.31    140.57 o
   4  15   2    10448.32    10491.84    262.32 o
   5  15   2    23083.77    23243.70    420.92 o
   6  15   2    67866.58    69625.66    969.64 o
   7  15   2      771.89      449.91    178.84 o
   8  15   2    14187.91    15121.69    462.93 o
   9  15   2     1537.17     1667.11    238.38 o
  10  15   2    10743.37    11055.99    706.80 o
  11  15   2     1236.00     1049.06    350.17 o
  12  15   2    59795.46    60598.98   2354.74 o
  13  15   2     3466.80     3484.87    469.89 o
  14  15   2    49018.89    49675.43   1254.56 o
  15  15   2      280.19      806.09    362.10 o
  16  15   2      110.51     -524.26    590.52 o
  17  15   2     1412.08     1076.62    380.94 o
  18  15   2     8846.19     9286.27    562.37 o
  19  15   2    79255.08    84661.04   3382.20 o
  20  15   2     4799.26     6387.17   1091.06 o
 -20  16   2    35231.82    35983.35   1725.11 o
 -19  16   2    20803.20    22535.13   1331.11 o
 -18  16   2     6502.26     6563.62   1585.23 o
 -17  16   2    12776.65    11782.39    745.14 o
 -16  16   2      754.86      765.69    546.97 o
 -15  16   2     5186.56     4958.85    533.80 o
 -14  16   2     6827.11     6164.23    527.82 o
 -13  16   2     1103.90      172.90    383.05 o
 -12  16   2    24861.60    25146.04    863.60 o
 -11  16   2    71073.08    72984.84   1378.58 o
 -10  16   2    44803.63    46971.67    952.42 o
  -9  16   2     3670.47     3630.82    224.18 o
  -8  16   2    13330.71    14061.66    437.26 o
  -7  16   2    21072.86    21199.89    412.51 o
  -6  16   2     1702.31     1597.01    184.52 o
  -5  16   2    91999.44    94019.58   1505.93 o
  -4  16   2   108973.75   110710.63   1632.61 o
  -3  16   2      670.01     1024.74    178.10 o
  -2  16   2    46680.88    46909.17    735.94 o
  -1  16   2    30416.54    30191.95    534.59 o
   0  16   2     9124.04     8785.52    274.89 o
   1  16   2    85489.30    85591.16   1124.31 o
   2  16   2     6562.97     6794.19    228.35 o
   3  16   2    11579.52    11950.08    265.38 o
   4  16   2    39963.37    40817.47    622.06 o
   5  16   2    20285.72    20461.77    397.40 o
   6  16   2       15.33      161.86    150.78 o
   7  16   2    26611.78    26554.53    502.56 o
   8  16   2      469.85      683.25    156.52 o
   9  16   2    28693.98    28793.38    737.88 o
  10  16   2     3324.32     3945.61    233.59 o
  11  16   2    63021.34    62052.21   1376.73 o
  12  16   2    27560.89    27939.40    825.77 o
  13  16   2     9536.48     9501.96    565.71 o
  14  16   2    13922.99    13924.61    615.83 o
  15  16   2       11.30      611.30    369.77 o
  16  16   2     2415.83     1885.05    467.15 o
  17  16   2     2878.36     1834.75    540.94 o
  18  16   2    14437.66    14446.77    614.69 o
  19  16   2      420.35     -652.96    652.96 o
  20  16   2     7341.05     7153.69    925.59 o
 -19  17   2    15657.19    16795.58   1178.85 o
 -18  17   2     2210.04     1630.19    713.00 o
 -17  17   2      863.50     1103.67    916.62 o
 -16  17   2     1911.75     1387.62    678.85 o
 -15  17   2    28453.40    28710.39   1075.06 o
 -14  17   2     1654.44     1317.14    417.35 o
 -13  17   2     8598.56     7673.26    607.55 o
 -12  17   2        5.57     -358.46    412.85 o
 -11  17   2        7.61      622.12    239.31 o
 -10  17   2      339.64      505.43    475.37 o
  -9  17   2    48083.86    48583.29    788.33 o
  -8  17   2     2093.38     1991.83    212.26 o
  -7  17   2    23929.96    23306.74    644.64 o
  -6  17   2    49510.51    47862.34    971.32 o
  -5  17   2    30907.70    29630.14    557.76 o
  -4  17   2     1006.97     1152.37    193.34 o
  -3  17   2     1235.65     1214.11    172.43 o
  -2  17   2    46456.52    45950.31    739.98 o
  -1  17   2       60.79      468.23    144.45 o
   0  17   2     3461.89     3267.73    190.47 o
   1  17   2      617.52     1248.78    148.19 o
   2  17   2       40.26      281.54    149.94 o
   3  17   2    29114.27    29731.69    520.17 o
   4  17   2    50956.85    51438.25    854.94 o
   5  17   2     5496.77     5076.93    243.52 o
   6  17   2     8478.50     7924.81    346.49 o
   7  17   2    10835.52    11452.69    340.93 o
   8  17   2      273.74      455.73    173.21 o
   9  17   2    22097.62    23375.26    697.13 o
  10  17   2    16995.86    17673.65    757.74 o
  11  17   2    25865.69    26195.71    640.60 o
  12  17   2    14262.94    14773.00    512.27 o
  13  17   2      194.43      187.92    334.43 o
  14  17   2     1480.51     1879.53    323.62 o
  15  17   2      978.91      801.17    483.34 o
  16  17   2     5990.11     5106.53    478.92 o
  17  17   2     5654.10     6037.69    636.62 o
  18  17   2     1013.69     -340.29    538.27 o
  19  17   2    27398.83    26527.70   2811.48 o
 -19  18   2       89.98     1234.05    658.73 o
 -18  18   2      289.69     -247.96    661.31 o
 -17  18   2       19.37     -988.33   1046.96 o
 -16  18   2     9922.50     9793.11    859.32 o
 -15  18   2     7141.03     6581.79    843.59 o
 -14  18   2     1558.98     1337.47    801.85 o
 -13  18   2     4558.50     3964.96    515.83 o
 -12  18   2      830.59      627.29    314.25 o
 -11  18   2     3791.36     3767.77    355.22 o
 -10  18   2    18875.60    18673.43    614.88 o
  -9  18   2    34174.64    34993.98   1041.64 o
  -8  18   2    21983.78    22319.88    697.88 o
  -7  18   2      557.19      438.40    216.89 o
  -6  18   2    13962.65    14385.37    445.73 o
  -5  18   2    10921.85    10497.44    355.84 o
  -4  18   2      743.68      597.72    194.36 o
  -3  18   2     7678.54     6843.87    274.93 o
  -2  18   2    72625.15    73826.37   1016.74 o
  -1  18   2     3694.56     3993.46    219.13 o
   0  18   2      922.94     1289.38    174.50 o
   1  18   2     1068.68      988.67    159.64 o
   2  18   2    56497.97    56863.19    792.83 o
   3  18   2   250259.19   257047.27   3701.23 o
   4  18   2     1725.93     1562.50    218.66 o
   5  18   2    18965.05    19025.25    438.26 o
   6  18   2    22119.79    22664.51    516.98 o
   7  18   2    48247.80    50003.26    869.42 o
   8  18   2    11473.69    11074.71    536.40 o
   9  18   2     3758.19     3467.15    303.16 o
  10  18   2    26228.29    27832.27    851.55 o
  11  18   2      711.58      556.23    235.09 o
  12  18   2     6229.78     6621.38    430.59 o
  13  18   2     6233.71     5747.40    413.19 o
  14  18   2    11052.92    10667.39    510.67 o
  15  18   2      617.04      536.98    308.88 o
  16  18   2      129.74      263.55    383.50 o
  17  18   2     3648.67     3045.24    595.57 o
  18  18   2     6711.07     4609.80    771.95 o
 -18  19   2     3469.33     2887.35    567.03 o
 -17  19   2     6408.53     6601.65    540.27 o
 -16  19   2    81333.58    90217.34   4369.58 o
 -15  19   2    30261.10    31964.02   2011.41 o
 -14  19   2      314.29      154.12    534.53 o
 -13  19   2    14137.79    14116.07    785.16 o
 -12  19   2      907.61      366.27    555.30 o
 -11  19   2    21751.72    22227.95    860.46 o
 -10  19   2    12940.16    12928.11    527.31 o
  -9  19   2     6920.91     6284.18    401.05 o
  -8  19   2       45.16      365.53    320.59 o
  -7  19   2     8892.89     9543.15    441.98 o
  -6  19   2      108.92       22.13    250.69 o
  -5  19   2     2535.06     2666.08    270.20 o
  -4  19   2     1856.49     1975.95    219.49 o
  -3  19   2      737.28      698.38    198.57 o
  -2  19   2    25574.18    24641.84    525.31 o
  -1  19   2     9288.80     8884.96    371.23 o
   0  19   2     1223.10     1916.25    227.84 o
   1  19   2     2679.03     2521.53    247.97 o
   2  19   2   198527.28   203998.56   2929.79 o
   3  19   2    18617.43    19045.31    432.65 o
   4  19   2     2242.13     2354.68    220.70 o
   5  19   2      280.57      615.04    212.04 o
   6  19   2    31376.03    32793.97    780.04 o
   7  19   2    41516.61    42603.13    790.06 o
   8  19   2    11718.88    12147.45    383.94 o
   9  19   2    11543.92    11958.79    439.74 o
  10  19   2     4707.30     5388.78    363.00 o
  11  19   2    11596.39    10903.97    451.61 o
  12  19   2      500.69      305.54    362.58 o
  13  19   2    25309.70    25006.17    830.87 o
  14  19   2      522.37      219.93    356.37 o
  15  19   2    17762.61    16511.88    635.07 o
  16  19   2      304.43     -185.05    434.94 o
  17  19   2     9373.15     6566.84    658.37 o
 -16  20   2     3065.21     1995.45    519.52 o
 -15  20   2     8965.33     8187.00    843.98 o
 -14  20   2       50.66        4.03    512.22 o
 -13  20   2     6480.88     6640.13    678.07 o
 -12  20   2    21655.42    22597.96    950.10 o
 -11  20   2    33212.98    33777.61    999.64 o
 -10  20   2     7112.11     6433.25    690.10 o
  -9  20   2     5230.57     5206.59    490.21 o
  -8  20   2    41305.76    42923.15    903.24 o
  -7  20   2    94508.54    97404.23   1837.24 o
  -6  20   2     2399.38     2397.11    288.35 o
  -5  20   2     1330.10     1063.19    257.66 o
  -4  20   2     4145.43     4450.27    301.05 o
  -3  20   2     5900.86     5585.11    305.83 o
  -2  20   2    33686.74    32904.57    683.55 o
  -1  20   2    55281.82    56031.29    965.62 o
   0  20   2    31320.50    30549.09    701.95 o
   1  20   2      317.24      291.15    249.12 o
   2  20   2    61680.63    62987.57   1254.57 o
   3  20   2    10239.40     9836.80    344.47 o
   4  20   2      217.80      363.09    259.95 o
   5  20   2     4983.47     5553.92    348.23 o
   6  20   2      733.93      715.44    284.91 o
   7  20   2    25182.27    25349.19    738.82 o
   8  20   2    36750.15    37363.10   1223.90 o
   9  20   2     4483.39     3510.33    448.10 o
  10  20   2    39761.93    39175.74   1559.29 o
  11  20   2     2125.90     1615.19    508.07 o
  12  20   2    14656.34    14325.59    917.20 o
  13  20   2    15587.68    15015.30    812.29 o
  14  20   2     1423.86      537.04    541.43 o
  15  20   2    16093.83    15041.63    786.50 o
  16  20   2    43125.65    41586.35   1430.26 o
 -15  21   2      305.05     -339.73    529.04 o
 -14  21   2     4694.54     3843.56    443.60 o
 -13  21   2     1745.02     1308.99    536.38 o
 -12  21   2     1223.18      776.10    424.55 o
 -11  21   2    18745.45    18865.24   1211.03 o
 -10  21   2      978.85      772.61    315.64 o
  -9  21   2    13769.14    14346.48    586.00 o
  -8  21   2      720.93      749.17    339.47 o
  -7  21   2      346.17      317.84    307.54 o
  -6  21   2     6561.44     6262.29    380.22 o
  -5  21   2    63677.19    65006.10   1189.72 o
  -4  21   2    10135.81     9341.98    381.32 o
  -3  21   2     3835.88     3362.56    302.45 o
  -2  21   2     2496.23     2457.71    321.16 o
  -1  21   2     1907.18     2199.50    300.06 o
   0  21   2    17752.83    17179.51    571.12 o
   1  21   2     2050.93     1830.41    378.73 o
   2  21   2     6925.08     6589.04    446.68 o
   3  21   2    26860.22    26120.83    714.32 o
   4  21   2    14732.11    13497.81    446.07 o
   5  21   2      971.19      355.05    294.62 o
   6  21   2       19.81      160.96    314.22 o
   7  21   2     1743.99     1341.08    340.26 o
   8  21   2     5973.68     4713.41    557.06 o
   9  21   2       22.49     -264.75    456.29 o
  10  21   2     1396.58      501.84    495.25 o
  11  21   2    27771.67    27338.05   1065.25 o
  12  21   2    21051.14    18356.86   1388.77 o
  13  21   2    13322.82    12440.13    779.33 o
  14  21   2     1373.06      357.07    573.27 o
 -14  22   2    22561.19    22009.54   1153.90 o
 -13  22   2      550.08     -393.89    495.63 o
 -12  22   2      239.18     -270.27    421.64 o
 -11  22   2       66.70      479.94    486.91 o
 -10  22   2    20420.26    19038.09    669.12 o
  -9  22   2      395.50       -5.19    391.74 o
  -8  22   2     1926.59     1798.95    433.83 o
  -7  22   2      553.96     2187.99    673.51 o
  -6  22   2    13818.78    12816.28    651.86 o
  -5  22   2       17.04      976.79    339.45 o
  -4  22   2     2206.04     1886.26    338.82 o
  -3  22   2        7.64     -266.17    266.17 o
  -2  22   2    55419.36    55885.45   1180.30 o
  -1  22   2     8884.34     7754.20    502.80 o
   0  22   2     6943.78     6187.26    404.15 o
   1  22   2     4541.46     3714.52    429.22 o
   2  22   2    16197.45    16907.73    673.09 o
   3  22   2     5223.50     4811.92    414.52 o
   4  22   2    13320.82    13144.63    682.33 o
   5  22   2     7077.00     7558.77    484.75 o
   6  22   2     2945.97     2207.82    325.18 o
   7  22   2     9333.10     9387.01    719.99 o
   8  22   2    11957.94    11129.73    704.56 o
   9  22   2       61.16       87.24    481.67 o
  10  22   2     2159.86     1400.23    413.92 o
  11  22   2     1220.09     1015.18    553.43 o
  12  22   2     1348.24      286.36    623.69 o
  13  22   2       50.89        0.76    602.18 o
 -12  23   2    16338.73    15554.62   1782.84 o
 -11  23   2    48348.92    49221.32   2203.94 o
 -10  23   2    10309.82     8063.95   1079.79 o
  -9  23   2     9072.08     9570.25    741.48 o
  -8  23   2       85.15     1099.21    788.53 o
  -7  23   2     2109.10     2329.26   1391.68 o
  -6  23   2      407.42      252.94    465.33 o
  -5  23   2    33249.04    35246.50   1148.11 o
  -4  23   2     1301.58     1303.96    412.00 o
  -3  23   2    19161.08    18414.70   1002.78 o
  -2  23   2      463.98     1791.77    595.61 o
  -1  23   2      131.82      626.24    447.59 o
   0  23   2     6413.11     6252.25    409.34 o
   1  23   2    20263.38    19999.31    974.44 o
   2  23   2      238.48     -231.28    395.57 o
   3  23   2      542.03      441.98    401.98 o
   4  23   2     8151.49     6893.98    514.21 o
   5  23   2     8624.26     9102.37    632.74 o
   6  23   2     1515.85     1353.71    435.16 o
   7  23   2    47664.53    43664.82   1688.93 o
   8  23   2     2000.06      876.05    492.48 o
   9  23   2     5141.17     3484.02    714.66 o
  10  23   2     3196.72     2170.99    541.15 o
  11  23   2      580.68     1006.86    495.19 o
 -10  24   2     9903.22     8216.73   1026.26 o
  -9  24   2     2509.46     1806.22    647.94 o
  -8  24   2    20019.39    19958.34    953.38 o
  -7  24   2     8125.89     8153.08    847.25 o
  -6  24   2     9672.23     8899.72    851.00 o
  -5  24   2    12529.43    11322.15    899.41 o
  -4  24   2     5533.22     5130.01    553.43 o
  -3  24   2    12131.77    11158.94    871.63 o
  -2  24   2    23347.73    23291.48   1190.56 o
  -1  24   2     4705.66     5560.74    731.45 o
   0  24   2    18622.17    19022.22   1070.41 o
   1  24   2     3690.88     2637.45    654.85 o
   2  24   2    28588.59    28359.41   1185.35 o
   3  24   2    25016.59    24277.28    825.88 o
   4  24   2     9693.38    10734.52    736.02 o
   5  24   2     6948.56     7514.90    855.39 o
   6  24   2    24040.52    21885.49   1182.23 o
   7  24   2       55.95     -312.75    642.37 o
   8  24   2     3442.29     2972.11    707.93 o
   9  24   2      193.40     -331.64    435.49 o
  -7  25   2       67.12      266.53    739.93 o
  -6  25   2    27977.16    27659.89   1314.23 o
  -5  25   2     8466.60     8002.00   1351.61 o
  -4  25   2     1798.34     2809.63    739.99 o
  -3  25   2     1367.35     2263.31    837.85 o
  -2  25   2      736.64     -490.09    637.98 o
  -1  25   2     5080.50     3667.16    730.78 o
   0  25   2    44418.47    43411.08   1688.21 o
   1  25   2    11147.18    11321.90    925.41 o
   2  25   2     8077.07     7247.96    758.81 o
   3  25   2      596.20     1395.80   1018.39 o
   4  25   2      143.67      234.38    559.73 o
   5  25   2    21433.82    19553.70   1570.47 o
   6  25   2     7891.64     7446.39    979.50 o
  -2  26   2      748.10     1449.53    679.23 o
  -1  26   2     1117.45     1792.11    729.96 o
   0  26   2     3923.47     4287.62    821.15 o
   1  26   2     2401.32      627.68    635.39 o
 -26   1   3      313.19      117.12   1073.09 o
 -25   1   3      889.82      653.48    589.08 o
 -24   1   3      763.96      803.65    441.62 o
 -23   1   3      859.87     1146.16    373.78 o
 -22   1   3    18706.66    18529.51    602.11 o
 -21   1   3     6106.79     5715.15    415.34 o
 -20   1   3    14172.06    13840.86    488.64 o
 -19   1   3    10692.22    10013.80    416.33 o
 -18   1   3    22745.06    23331.31    538.04 o
 -17   1   3    13913.01    13480.24    410.20 o
 -16   1   3       98.95      560.65    170.33 o
 -15   1   3    66529.51    66097.66   1193.59 o
 -14   1   3   229375.44   224758.02   3529.53 o
 -13   1   3   131952.47   125839.50   2646.38 o
 -12   1   3      404.93      595.32    286.95 o
 -11   1   3    95684.17    94190.78   1604.28 o
 -10   1   3     6730.99     6420.33    290.40 o
  -9   1   3    22669.80    21907.89    481.52 o
  -8   1   3    40554.07    40412.97    838.89 o
  -7   1   3   100832.28    98182.02   1689.86 o
  -6   1   3     4282.98     4197.40    140.68 o
  -5   1   3     6777.96     5785.84    147.84 o
  -4   1   3   143749.91   134211.91   1389.19 o
  -3   1   3   344939.78   322808.13   5060.11 o
  -2   1   3    25336.62    24457.85    217.62 o
  -1   1   3    14525.99    14626.92    125.48 o
   0   1   3     4586.57     4884.28     55.05 o
   1   1   3    10378.72    10899.31    118.98 o
   2   1   3   146770.06   144239.55   1938.26 o
   3   1   3   393354.34   391698.06   7284.15 o
   4   1   3     3745.55     3664.61     62.76 o
   5   1   3       80.59      481.41     50.98 o
   6   1   3       34.46      378.03     55.12 o
   7   1   3    16620.99    16964.01    246.73 o
   8   1   3       93.02      579.00     63.18 o
   9   1   3    48158.26    49595.33    742.66 o
  10   1   3      637.67     1094.09    123.69 o
  11   1   3      513.66      733.13    100.65 o
  12   1   3    37798.38    37015.88    775.56 o
  13   1   3     1161.26     1359.56    141.17 o
  14   1   3    15949.66    15182.58    425.90 o
  15   1   3    12141.52    11405.99    393.99 o
  16   1   3     1189.91     1324.62    186.37 o
  17   1   3     3880.44     3887.01    249.11 o
  18   1   3    46217.36    44659.62    989.60 o
  19   1   3    10269.03    10354.54    560.46 o
  20   1   3     9202.85     8313.45    528.54 o
  21   1   3    58175.36    57014.07   1666.84 o
  22   1   3      144.54     -279.60    461.71 o
  23   1   3      839.80     1176.64    614.08 o
  24   1   3    12644.21    11727.05    764.22 o
  25   1   3    25652.65    25855.60   1030.61 o
 -26   2   3    41569.61    45251.68   1555.32 o
 -25   2   3     2577.77     3395.91    587.70 o
 -24   2   3     1662.95     1798.33    435.18 o
 -23   2   3    14551.56    13335.45    543.04 o
 -22   2   3    25021.47    25002.43    714.03 o
 -21   2   3    30557.56    30274.18    779.68 o
 -20   2   3    16318.05    16776.84    686.94 o
 -19   2   3    13006.85    12459.82    490.35 o
 -18   2   3     4363.89     4364.39    339.01 o
 -17   2   3     2778.35     2714.06    216.91 o
 -16   2   3    25228.75    24684.06    565.21 o
 -15   2   3      872.30     1575.29    133.59 o
 -14   2   3   132830.28   133395.23   1974.55 o
 -13   2   3    39726.89    38878.11    789.39 o
 -12   2   3    10979.42    11539.30    272.96 o
 -11   2   3   120369.86   118157.09   1676.30 o
 -10   2   3    54513.23    53756.00   1226.21 o
  -9   2   3    58446.54    56929.24    958.78 o
  -8   2   3    64714.27    63305.97   1184.20 o
  -7   2   3   719045.88   696055.00  11365.39 o
  -6   2   3    10418.46    11040.58    257.67 o
  -5   2   3    35878.65    34936.54    504.49 o
  -4   2   3   270245.97   248006.95   3654.54 o
  -3   2   3   891175.00   798965.69  15246.81 o
  -2   2   3   118971.74   112560.72    847.11 o
  -1   2   3   119697.61   117601.40    839.58 o
   0   2   3     1044.01     1326.96     42.17 o
   1   2   3   110838.84   108174.21    845.53 o
   2   2   3   678383.38   686311.94   7788.64 o
   3   2   3   145812.63   141126.70   1756.68 o
   4   2   3      133.66      282.55     46.86 o
   5   2   3    81775.95    81714.45    934.90 o
   6   2   3    15599.65    15541.82    250.03 o
   7   2   3     5755.29     6160.25    139.85 o
   8   2   3    19376.27    19477.62    400.69 o
   9   2   3     1342.44     1835.45    104.28 o
  10   2   3    21111.68    21313.30    368.29 o
  11   2   3    68099.73    67670.23   1450.40 o
  12   2   3      434.98     1171.51    200.45 o
  13   2   3    11348.39    10763.13    331.52 o
  14   2   3    44621.54    42632.55    837.99 o
  15   2   3     3854.36     3551.70    231.29 o
  16   2   3     4534.85     4864.41    254.53 o
  17   2   3    35306.83    34592.16    928.04 o
  18   2   3    16155.85    14788.04    524.31 o
  19   2   3    65615.70    63742.43   1322.82 o
  20   2   3    16604.20    16011.84    815.26 o
  21   2   3    69818.16    69018.97   1681.93 o
  22   2   3     2826.60     2840.04    516.95 o
  23   2   3    15134.05    15874.38    811.57 o
  24   2   3     5822.19     6500.16    669.87 o
  25   2   3      850.77      584.41    521.47 o
 -26   3   3      967.76      779.53   1046.88 o
 -25   3   3     4598.55     4403.85    617.91 o
 -24   3   3     2266.84     2298.82    670.68 o
 -23   3   3       58.78      259.30    370.71 o
 -22   3   3     9021.28     8097.63    482.51 o
 -21   3   3    20430.26    20483.27    675.50 o
 -20   3   3    14191.68    14047.62    564.33 o
 -19   3   3     7033.35     6865.16    580.47 o
 -18   3   3     1660.69     1773.80    291.83 o
 -17   3   3      437.92     1125.74    226.31 o
 -16   3   3    14024.13    13792.74    355.49 o
 -15   3   3    12935.99    12532.05    326.99 o
 -14   3   3    11307.98    11052.59    301.65 o
 -13   3   3    19239.12    19196.67    409.49 o
 -12   3   3      992.35      739.86    164.71 o
 -11   3   3    52486.73    51696.86    841.62 o
 -10   3   3    20426.34    19963.33    394.59 o
  -9   3   3    92880.30    91169.52   1347.92 o
  -8   3   3    30071.52    29803.21    511.86 o
  -7   3   3   301030.13   294553.28   4390.36 o
  -6   3   3      189.44      668.89     73.45 o
  -5   3   3    81805.28    77323.60    891.47 o
  -4   3   3    30705.44    27796.08    344.88 o
  -3   3   3   733967.19   652053.38   7115.76 o
  -2   3   3   484459.56   444471.13   5652.34 o
  -1   3   3   236204.06   226962.81   2479.04 o
   0   3   3     6405.92     6428.64     65.01 o
   1   3   3   253971.70   248467.77   2558.50 o
   2   3   3   523362.72   514082.69   7840.79 o
   3   3   3    12913.54    10181.15    137.84 o
   4   3   3    10294.64     9112.82    156.42 o
   5   3   3   139432.39   137247.91   1626.13 o
   6   3   3    83935.63    82685.71   1010.81 o
   7   3   3    31978.01    31953.52    470.33 o
   8   3   3    25216.85    25410.79    395.47 o
   9   3   3    30870.81    30546.44    465.11 o
  10   3   3    56255.86    54748.47   1037.43 o
  11   3   3    65660.44    63129.36   1108.96 o
  12   3   3    82313.37    81732.44   1386.87 o
  13   3   3     2837.92     2714.12    174.43 o
  14   3   3     6114.51     6426.16    261.70 o
  15   3   3    95799.86    95215.71   2069.16 o
  16   3   3    23827.84    22943.07    562.27 o
  17   3   3      873.55      623.08    186.26 o
  18   3   3     1296.82     1108.25    279.31 o
  19   3   3    44418.50    43707.32   1019.90 o
  20   3   3    70553.95    67183.20   1629.34 o
  21   3   3     6642.09     7356.12    663.04 o
  22   3   3    23301.90    22185.20    965.70 o
  23   3   3    14961.43    14117.77    735.22 o
  24   3   3    47117.59    48774.90   1390.39 o
 -25   4   3    37637.80    40425.53   1260.24 o
 -24   4   3     4091.24     4393.95    598.81 o
 -23   4   3    23090.77    23672.50    817.76 o
 -22   4   3    61047.82    63188.78   1358.72 o
 -21   4   3      305.09      567.56    324.14 o
 -20   4   3   102595.48   103106.18   1950.02 o
 -19   4   3    61759.59    61890.70   1309.74 o
 -18   4   3    42095.21    40031.28   1044.31 o
 -17   4   3     2999.60     2511.31    316.21 o
 -16   4   3     5743.26     5515.92    227.79 o
 -15   4   3      332.68      952.30    147.98 o
 -14   4   3   136626.00   136643.66   2027.89 o
 -13   4   3     1686.35     2019.72    264.78 o
 -12   4   3    13182.48    12710.81    314.24 o
 -11   4   3       51.64      247.97    164.75 o
 -10   4   3    57535.04    57505.62    914.19 o
  -9   4   3     3912.97     4299.02    197.38 o
  -8   4   3     1069.29     1051.79    129.21 o
  -7   4   3    27303.34    26586.83    463.41 o
  -6   4   3    23344.22    23771.60    364.04 o
  -5   4   3    26507.46    26912.37    352.11 o
  -4   4   3    17435.91    15534.98    241.70 o
  -3   4   3    32218.61    28577.32    258.26 o
  -2   4   3    74640.70    69204.16    527.62 o
  -1   4   3   214461.95   206632.55   1901.11 o
   0   4   3   168188.03   163305.72   1340.19 o
   1   4   3     2696.12     2359.37     48.08 o
   2   4   3     5205.20     4661.18     89.46 o
   3   4   3    10092.96     7591.19    167.70 o
   4   4   3    59061.27    58531.93    683.07 o
   5   4   3   358719.34   357146.47   5122.73 o
   6   4   3    81987.38    81545.28   1265.56 o
   7   4   3     4964.74     5613.00    180.04 o
   8   4   3       94.75      444.49     63.39 o
   9   4   3    12110.67    11204.14    240.85 o
  10   4   3    32235.77    31968.11    611.77 o
  11   4   3   106908.21   105909.48   1739.42 o
  12   4   3    32658.89    32179.54    762.20 o
  13   4   3     1225.16     2166.45    268.39 o
  14   4   3     7498.98     7521.23    291.35 o
  15   4   3    41663.17    41799.76    849.12 o
  16   4   3      335.00      626.25    231.99 o
  17   4   3    13263.04    12294.13    592.18 o
  18   4   3        0.35     -203.83    264.05 o
  19   4   3      704.09      974.78    926.75 o
  20   4   3    39477.25    39216.65   1137.18 o
  21   4   3    26739.36    26462.98    950.73 o
  22   4   3     7629.22     6449.18    604.09 o
  23   4   3       79.12      144.56    493.68 o
  24   4   3     4272.62     4719.93    605.07 o
 -25   5   3     1061.90     1006.45    608.58 o
 -24   5   3     6234.78     6876.29    626.70 o
 -23   5   3    36986.73    35825.02   1018.47 o
 -22   5   3    31156.45    31010.18    816.55 o
 -21   5   3    44354.28    44366.17   1098.00 o
 -20   5   3     5691.89     5782.03    520.87 o
 -19   5   3     7025.68     6252.26    465.67 o
 -18   5   3      678.94      788.37    314.98 o
 -17   5   3   165012.69   163347.88   2689.58 o
 -16   5   3    53759.75    53491.16    937.27 o
 -15   5   3    74439.99    74754.09   1401.29 o
 -14   5   3     3614.02     3717.20    201.01 o
 -13   5   3   101832.66   100456.87   1535.62 o
 -12   5   3    10246.19    10044.99    279.08 o
 -11   5   3    13434.32    13005.22    315.04 o
 -10   5   3   172231.77   172600.55   2465.42 o
  -9   5   3    40909.62    41519.98    693.65 o
  -8   5   3      947.66     1229.89    122.45 o
  -7   5   3     3439.40     3575.16    165.61 o
  -6   5   3      736.33      784.03     71.78 o
  -5   5   3    65428.71    64136.36    756.08 o
  -4   5   3   151260.47   149345.47   1433.91 o
  -3   5   3    25508.14    25172.26    257.12 o
  -2   5   3       47.03      269.06     39.40 o
  -1   5   3    87119.22    84739.66    730.68 o
   0   5   3    51400.78    50132.19    430.33 o
   1   5   3    64803.15    63666.74    535.57 o
   2   5   3    43573.65    43528.72    498.12 o
   3   5   3     4908.32     5090.27    109.35 o
   4   5   3   480191.09   489822.03   7177.83 o
   5   5   3   514633.50   526267.81   6084.78 o
   6   5   3      229.80      699.52     80.48 o
   7   5   3     4814.85     5247.12    236.45 o
   8   5   3    50275.05    49375.95    753.72 o
   9   5   3   375091.53   376205.69   6293.68 o
  10   5   3     4770.29     4410.43    224.02 o
  11   5   3     5565.03     5767.64    368.70 o
  12   5   3    23807.67    23409.87    609.78 o
  13   5   3   157081.36   159195.86   2875.42 o
  14   5   3    17395.54    17713.54    463.66 o
  15   5   3    78876.52    78517.60   1603.27 o
  16   5   3    76610.00    76299.88   1387.17 o
  17   5   3    67215.63    66522.47   1717.47 o
  18   5   3     1091.97      657.45    338.46 o
  19   5   3    19867.66    19562.17    846.37 o
  20   5   3      366.72      494.87    476.27 o
  21   5   3    13966.28    12886.08    831.80 o
  22   5   3     8464.25     7338.06    626.45 o
  23   5   3     4764.89     4553.40    566.10 o
  24   5   3      425.36      464.42    577.43 o
 -25   6   3    14890.29    18076.97   1084.71 o
 -24   6   3     1050.00      437.60    448.66 o
 -23   6   3     3198.62     3074.41    459.97 o
 -22   6   3     5269.72     5545.59    423.00 o
 -21   6   3     3144.46     3831.90    424.01 o
 -20   6   3    13516.64    13603.84    635.66 o
 -19   6   3    17752.06    17227.05    677.31 o
 -18   6   3    32682.90    32065.04    912.16 o
 -17   6   3     1712.56     1862.89    234.99 o
 -16   6   3     2988.38     3271.92    324.78 o
 -15   6   3    51115.77    49021.46    873.99 o
 -14   6   3    98205.44    97522.41   1517.79 o
 -13   6   3     2166.22     2443.25    185.85 o
 -12   6   3    16643.94    16652.12    431.97 o
 -11   6   3     8067.81     7617.82    240.33 o
 -10   6   3    52630.66    53073.95    868.80 o
  -9   6   3       84.31      178.77    100.57 o
  -8   6   3    17011.27    16638.87    351.16 o
  -7   6   3    13007.96    12498.22    262.32 o
  -6   6   3      498.02      659.32    105.82 o
  -5   6   3    59200.71    58408.19    670.44 o
  -4   6   3    38941.66    38840.43    451.44 o
  -3   6   3     4035.55     4025.42     84.45 o
  -2   6   3    64053.52    63005.40    575.85 o
  -1   6   3    40349.93    40201.80    385.86 o
   0   6   3    47755.25    47179.79    447.56 o
   1   6   3    29890.43    29915.82    337.20 o
   2   6   3    43154.15    42760.32    519.00 o
   3   6   3   184822.92   184467.59   2153.78 o
   4   6   3     5275.80     5588.00    142.15 o
   5   6   3   139216.14   138591.69   1900.39 o
   6   6   3    13071.31    13310.00    217.16 o
   7   6   3    28334.48    27747.51    513.62 o
   8   6   3    49179.82    48072.88    844.68 o
   9   6   3   231810.25   233069.02   3859.47 o
  10   6   3     4115.38     4070.79    290.94 o
  11   6   3    11040.96    10902.48    385.09 o
  12   6   3    50494.38    50120.72   1075.32 o
  13   6   3    47670.93    47311.82   1052.27 o
  14   6   3    98634.67    99147.77   2241.85 o
  15   6   3     6621.36     6486.19    351.68 o
  16   6   3    27777.15    27559.59    934.72 o
  17   6   3       28.91     -153.09    221.28 o
  18   6   3    21558.98    20445.56    853.62 o
  19   6   3     5231.10     4254.32    527.13 o
  20   6   3     1725.62     2962.23   1065.79 o
  21   6   3    11335.62     9824.85    704.88 o
  22   6   3     5844.63     5065.75    554.67 o
  23   6   3      203.28     1310.42    652.12 o
  24   6   3      937.19     1491.83    609.69 o
 -25   7   3     3173.38     3556.28    709.61 o
 -24   7   3    30831.50    31174.37   1498.17 o
 -23   7   3     1476.11     2216.39    543.79 o
 -22   7   3     8521.95     7676.49    529.36 o
 -21   7   3    53651.54    53654.31   1372.80 o
 -20   7   3    10559.13    10519.84    604.58 o
 -19   7   3    65567.53    67077.45   1827.69 o
 -18   7   3      431.59      819.77    395.63 o
 -17   7   3    12146.82    11812.46    437.61 o
 -16   7   3     3206.88     3177.88    204.18 o
 -15   7   3    32477.31    31069.94    665.61 o
 -14   7   3   116274.87   116041.31   1780.87 o
 -13   7   3     3173.73     3210.40    184.10 o
 -12   7   3     1247.58     1472.65    181.24 o
 -11   7   3    29775.54    29779.23    567.62 o
 -10   7   3     6898.25     6655.84    315.49 o
  -9   7   3    18308.92    18522.94    446.08 o
  -8   7   3     3412.99     3583.95    121.58 o
  -7   7   3    37971.81    39069.88    603.34 o
  -6   7   3   185179.97   182919.70   2366.94 o
  -5   7   3      101.65      446.74     66.91 o
  -4   7   3     7940.34     7678.60    137.18 o
  -3   7   3    16465.50    16544.22    201.32 o
  -2   7   3     5919.21     5965.16     98.48 o
  -1   7   3      906.97     1261.71    100.98 o
   0   7   3    62117.72    62592.20    683.37 o
   1   7   3    19048.47    18759.13    237.19 o
   2   7   3    41724.52    41875.41    507.80 o
   3   7   3    81007.37    81844.79   1317.98 o
   4   7   3    37374.54    37435.43    641.04 o
   5   7   3      743.90      936.90     76.69 o
   6   7   3     2018.79     2813.63    132.05 o
   7   7   3     1625.26     1738.83     94.04 o
   8   7   3      111.87      494.22    234.53 o
   9   7   3    38375.37    37613.81    948.70 o
  10   7   3    39169.67    37324.74    965.33 o
  11   7   3     5754.51     5236.20    341.16 o
  12   7   3     6396.30     6051.33    395.08 o
  13   7   3    48724.12    47475.77   1240.08 o
  14   7   3     7593.49     6785.88    449.63 o
  15   7   3       10.03      142.99    293.25 o
  16   7   3     9024.86     9231.72    916.35 o
  17   7   3        8.10      -31.32    217.58 o
  18   7   3    33205.34    33053.54   1121.54 o
  19   7   3     4797.54     4469.76    544.54 o
  20   7   3     9329.71     7863.87    606.67 o
  21   7   3    13517.52    14115.57    823.55 o
  22   7   3       33.69     -607.80    607.80 o
  23   7   3       50.17      794.40    625.86 o
  24   7   3       32.77      249.52    616.82 o
 -24   8   3      227.57      452.26    501.07 o
 -23   8   3    12576.85    11795.08    927.83 o
 -22   8   3     5461.06     5036.92    670.34 o
 -21   8   3    20119.81    20778.88    829.75 o
 -20   8   3    31283.45    30173.30    971.19 o
 -19   8   3    19659.53    19441.36    738.89 o
 -18   8   3     2491.08     2145.14    280.09 o
 -17   8   3    17712.85    17249.42    538.27 o
 -16   8   3    10819.24    10400.99    400.38 o
 -15   8   3     1154.56     1257.76    164.31 o
 -14   8   3       31.78      117.34    214.06 o
 -13   8   3    50150.86    50254.42    888.12 o
 -12   8   3     6430.02     6941.50    251.48 o
 -11   8   3    18859.38    19431.11    432.63 o
 -10   8   3     4186.71     4176.35    186.22 o
  -9   8   3      332.03      440.96     77.04 o
  -8   8   3    38744.89    38226.13    559.79 o
  -7   8   3    11704.43    11955.35    387.39 o
  -6   8   3    64816.08    65870.24    862.46 o
  -5   8   3     3229.46     3317.01    136.08 o
  -4   8   3   120262.97   117674.52   1244.99 o
  -3   8   3    98757.37    96738.43   1051.59 o
  -2   8   3    30572.57    29654.21    331.39 o
  -1   8   3     2259.98     2243.15     81.36 o
   0   8   3    46936.73    45754.95    501.61 o
   1   8   3   122779.50   119822.59   1203.71 o
   2   8   3     7855.09     7849.92    211.94 o
   3   8   3    61806.28    62433.08   1043.24 o
   4   8   3    49396.66    50376.67    692.08 o
   5   8   3   228120.80   230877.31   3127.57 o
   6   8   3    12083.26    11913.15    256.58 o
   7   8   3    33023.30    32526.21    531.48 o
   8   8   3    19100.99    18824.29    336.85 o
   9   8   3     6999.03     7424.50    366.24 o
  10   8   3     4246.18     3777.53    297.74 o
  11   8   3    12348.59    11902.17    531.87 o
  12   8   3   100142.34   100601.23   2226.27 o
  13   8   3    35540.01    35282.89   1089.93 o
  14   8   3    82419.76    83668.98   2360.41 o
  15   8   3    19414.31    18885.60    759.28 o
  16   8   3    20530.69    20340.65    816.72 o
  17   8   3    24866.79    24706.89    729.98 o
  18   8   3    17633.30    17237.94    634.39 o
  19   8   3    39432.95    39377.95   1306.31 o
  20   8   3     4139.22     2816.83    862.52 o
  21   8   3     5757.01     5694.00    691.00 o
  22   8   3      465.33      302.53    457.60 o
  23   8   3       15.94      877.14    697.64 o
 -24   9   3       47.81      984.42    650.70 o
 -23   9   3      193.99      344.66    461.54 o
 -22   9   3    26313.30    28010.32   1343.95 o
 -21   9   3    64358.63    65908.83   2396.44 o
 -20   9   3    68554.49    70503.64   1831.51 o
 -19   9   3    70259.66    71683.07   1657.67 o
 -18   9   3     5581.92     5132.82    362.91 o
 -17   9   3     1890.57     2082.84    276.16 o
 -16   9   3    36545.35    36125.28    836.76 o
 -15   9   3      291.35      235.83    216.90 o
 -14   9   3   170827.28   171629.11   2551.15 o
 -13   9   3    86151.12    87531.55   1408.83 o
 -12   9   3    62520.68    62652.13   1058.74 o
 -11   9   3     6989.69     7165.41    261.60 o
 -10   9   3    54999.74    55503.76    854.94 o
  -9   9   3    12155.36    11855.48    253.77 o
  -8   9   3    11223.76    11337.80    244.08 o
  -7   9   3     9985.71    10982.34    281.69 o
  -6   9   3   177728.16   177969.80   2154.14 o
  -5   9   3     2318.53     2411.57    132.99 o
  -4   9   3    99041.74    99755.41   1138.16 o
  -3   9   3    51222.95    49986.28    650.16 o
  -2   9   3    30397.64    29192.10    445.70 o
  -1   9   3      377.10      769.83     63.57 o
   0   9   3    17640.88    17818.30    255.02 o
   1   9   3   141747.36   140044.44   1426.58 o
   2   9   3     3528.46     3596.05    118.70 o
   3   9   3    61422.13    62352.50    876.91 o
   4   9   3    19461.92    21184.25    435.27 o
   5   9   3   116891.40   118469.70   1671.20 o
   6   9   3    18480.64    19014.30    382.22 o
   7   9   3    33259.07    33636.25    630.45 o
   8   9   3     3142.44     3347.29    146.77 o
   9   9   3   120100.76   123836.42   2946.57 o
  10   9   3     3267.95     3202.43    295.30 o
  11   9   3   132405.28   136121.67   2867.17 o
  12   9   3    19321.81    18330.86    677.91 o
  13   9   3    58646.32    57089.02   1454.15 o
  14   9   3    12067.20    11931.82    584.58 o
  15   9   3    22862.55    22096.91    831.25 o
  16   9   3    12228.05    12463.48    668.31 o
  17   9   3      482.33      521.65    284.03 o
  18   9   3     7992.70     7507.66    474.76 o
  19   9   3    17725.73    16781.39    843.51 o
  20   9   3    28737.19    29482.40   1139.83 o
  21   9   3    15811.94    16631.49    921.54 o
  22   9   3    11930.05    10353.35    814.89 o
  23   9   3     1719.44      750.69    825.30 o
 -24  10   3      478.17     -379.93    722.09 o
 -23  10   3     1221.54     1558.35    734.24 o
 -22  10   3     1613.09     1021.51    827.00 o
 -21  10   3    51308.48    53010.62   1392.55 o
 -20  10   3     7370.48     4997.57    636.68 o
 -19  10   3     1629.08     2079.34    424.47 o
 -18  10   3     6743.02     7559.41    458.47 o
 -17  10   3     7235.46     7694.60    397.03 o
 -16  10   3    42414.44    41837.00    941.04 o
 -15  10   3     7221.23     6592.89    395.44 o
 -14  10   3    17398.12    17612.38    531.25 o
 -13  10   3    42513.48    41582.99    890.94 o
 -12  10   3    72814.24    74355.24   1367.48 o
 -11  10   3     6172.93     6181.46    257.67 o
 -10  10   3    38132.70    38464.03    591.79 o
  -9  10   3    25050.27    24675.79    424.17 o
  -8  10   3      372.79      596.06    108.97 o
  -7  10   3    47927.23    47926.30    748.84 o
  -6  10   3    24700.50    25308.94    518.74 o
  -5  10   3      768.38      693.17    141.88 o
  -4  10   3    41394.30    40973.33    643.76 o
  -3  10   3    17667.12    18095.59    358.77 o
  -2  10   3     4103.68     4205.21    152.19 o
  -1  10   3    56952.10    57016.79    627.17 o
   0  10   3     2663.88     2922.55    100.33 o
   1  10   3    22161.32    22824.36    375.35 o
   2  10   3   153774.83   157554.05   1733.58 o
   3  10   3   108849.39   111129.08   1316.71 o
   4  10   3    74410.35    76960.75   1259.54 o
   5  10   3      208.51     1161.72    217.20 o
   6  10   3    56881.33    57333.42    984.04 o
   7  10   3       62.43      342.32    159.19 o
   8  10   3   124358.84   127912.21   1804.78 o
   9  10   3   176693.23   182182.39   2795.96 o
  10  10   3    78690.27    81853.46   1847.58 o
  11  10   3     7607.25     7587.28    435.74 o
  12  10   3    14855.16    15484.03    623.78 o
  13  10   3    63317.08    62969.18   1581.42 o
  14  10   3     5396.00     4600.81    454.37 o
  15  10   3    33312.17    32269.50   1050.29 o
  16  10   3    13977.69    13851.25    616.03 o
  17  10   3      238.80      424.34    238.58 o
  18  10   3    13594.82    12497.54    485.32 o
  19  10   3     5647.48     4973.42    567.76 o
  20  10   3    34257.53    33350.50   1251.58 o
  21  10   3     2050.70     1275.40    530.76 o
  22  10   3    14612.14    13702.11    886.96 o
  23  10   3      796.93      818.55    681.08 o
 -23  11   3      665.76     1046.45    887.01 o
 -22  11   3     3778.07     2953.68    666.37 o
 -21  11   3     2291.39     1570.39    793.14 o
 -20  11   3     5189.38     5082.96    614.03 o
 -19  11   3      116.55      183.51    442.96 o
 -18  11   3     7135.07     5944.74    390.09 o
 -17  11   3    88742.10    92243.75   1723.36 o
 -16  11   3     1086.66     1263.69    271.32 o
 -15  11   3    31485.96    32661.01    795.96 o
 -14  11   3       82.47      112.68    232.86 o
 -13  11   3    45332.18    45366.63    961.49 o
 -12  11   3      968.59      385.93    209.80 o
 -11  11   3   195738.03   199340.66   2874.32 o
 -10  11   3       59.93      120.72    122.71 o
  -9  11   3     2977.94     3099.33    179.26 o
  -8  11   3       43.76      239.28    108.65 o
  -7  11   3   119062.05   117828.68   1618.55 o
  -6  11   3   197708.95   201720.88   2844.02 o
  -5  11   3     2651.99     2617.03    196.45 o
  -4  11   3    44372.73    46995.23    733.82 o
  -3  11   3      104.08      443.12    122.09 o
  -2  11   3    15010.86    14845.73    245.13 o
  -1  11   3     3361.44     3341.34    124.77 o
   0  11   3    81866.70    80525.24    948.08 o
   1  11   3    39005.38    39761.60    525.63 o
   2  11   3     7342.06     7324.05    203.33 o
   3  11   3    93850.72    96029.77   1165.26 o
   4  11   3   200310.81   202694.73   2319.87 o
   5  11   3    59247.06    61139.89   1049.33 o
   6  11   3     6285.20     6360.34    241.77 o
   7  11   3     5204.83     5587.19    296.79 o
   8  11   3    18619.84    18929.29    393.35 o
   9  11   3     1288.08     1529.79    163.66 o
  10  11   3     4090.55     4704.85    332.70 o
  11  11   3    12155.78    13003.70    625.23 o
  12  11   3     7273.06     7143.41    604.21 o
  13  11   3      751.61     1285.95    329.83 o
  14  11   3     8985.89     8546.71    646.71 o
  15  11   3     5170.47     5107.08    497.30 o
  16  11   3    27179.95    26533.93    794.81 o
  17  11   3      493.38      342.60    266.61 o
  18  11   3      138.54      117.81    279.17 o
  19  11   3     8904.22     8298.69    723.78 o
  20  11   3     3252.76     1865.53    526.55 o
  21  11   3      383.28      393.45    605.53 o
  22  11   3    18954.62    18482.92    939.54 o
 -23  12   3    22372.38    27604.17   1543.62 o
 -22  12   3    13885.85    14432.10   1124.32 o
 -21  12   3    39013.41    44514.68   1483.34 o
 -20  12   3     3123.10     2570.77    542.93 o
 -19  12   3       54.69      176.98    514.06 o
 -18  12   3      101.57      120.85    352.02 o
 -17  12   3     9288.70     9045.74    451.16 o
 -16  12   3    15696.23    15429.32    584.91 o
 -15  12   3     1197.66     1357.15    370.61 o
 -14  12   3    21868.29    21375.16    618.91 o
 -13  12   3      847.41     1168.78    286.21 o
 -12  12   3    21316.36    22129.24    598.35 o
 -11  12   3     1293.69     1212.44    245.73 o
 -10  12   3     1048.79     1234.53    192.10 o
  -9  12   3    14843.36    14561.22    418.89 o
  -8  12   3    20722.20    21086.66    456.04 o
  -7  12   3    30513.03    31074.18    593.24 o
  -6  12   3      270.66      710.63    168.45 o
  -5  12   3    51959.27    53437.58    902.78 o
  -4  12   3    30308.98    30620.46    658.03 o
  -3  12   3    81583.16    80190.39    971.98 o
  -2  12   3     8333.04     8344.85    212.51 o
  -1  12   3    30009.29    30163.38    524.60 o
   0  12   3     1291.69     1280.87    103.43 o
   1  12   3   120505.73   120347.09   1366.76 o
   2  12   3     6685.03     6934.75    198.58 o
   3  12   3    21292.66    21389.07    338.75 o
   4  12   3    56827.83    58054.13    827.56 o
   5  12   3     1016.64     1101.68    134.27 o
   6  12   3    24319.61    24489.32    533.83 o
   7  12   3    11035.25    11522.59    400.65 o
   8  12   3     2822.12     3597.21    186.33 o
   9  12   3     6437.79     6978.75    271.62 o
  10  12   3     8695.10     9521.56    451.43 o
  11  12   3    13631.23    13480.43    583.41 o
  12  12   3      481.86      222.52    420.41 o
  13  12   3      996.06     1486.44    367.54 o
  14  12   3    38972.42    39965.57   1204.45 o
  15  12   3     3398.63     3308.99    474.74 o
  16  12   3    14834.91    13564.55    583.89 o
  17  12   3       25.20      245.63    287.14 o
  18  12   3    10478.60    10000.68    520.46 o
  19  12   3     4910.56     5487.86    639.72 o
  20  12   3    39422.17    40583.28   1728.46 o
  21  12   3     1020.92     2135.38    684.13 o
  22  12   3     9466.10     9083.52    819.65 o
 -22  13   3    14607.49    15551.55   1182.05 o
 -21  13   3     1942.00     2547.99    858.64 o
 -20  13   3    40154.81    38852.61   1749.05 o
 -19  13   3     1866.26     2534.13    581.89 o
 -18  13   3     1005.35     1009.61    389.89 o
 -17  13   3    11888.27    12400.95    641.78 o
 -16  13   3      683.02      262.53    335.48 o
 -15  13   3    30081.11    29670.59    857.08 o
 -14  13   3      131.14      175.52    283.84 o
 -13  13   3    11616.04    11766.53    490.49 o
 -12  13   3    11526.03    12017.79    488.20 o
 -11  13   3     2695.09     2860.23    326.74 o
 -10  13   3    58841.39    61608.54   1032.98 o
  -9  13   3    19716.16    19896.44    460.30 o
  -8  13   3    11692.84    12128.99    487.33 o
  -7  13   3    66791.49    67610.62   1098.42 o
  -6  13   3    56436.96    58110.26    874.88 o
  -5  13   3    37320.63    37838.45    683.42 o
  -4  13   3     3862.11     4149.38    202.96 o
  -3  13   3     2023.77     2125.40    165.81 o
  -2  13   3   112315.46   110180.24   1446.02 o
  -1  13   3    18395.33    18308.14    368.86 o
   0  13   3    28233.96    28125.85    423.29 o
   1  13   3     3054.91     2948.19    146.24 o
   2  13   3    45569.19    44250.97    621.17 o
   3  13   3    46303.82    46411.48    610.69 o
   4  13   3     2970.37     3143.18    152.35 o
   5  13   3    24742.77    24990.30    420.66 o
   6  13   3    33963.25    34527.40    535.03 o
   7  13   3    14338.07    14891.63    369.78 o
   8  13   3      985.83      854.32    169.53 o
   9  13   3     8115.54     8513.84    262.10 o
  10  13   3    22237.28    22913.39    516.35 o
  11  13   3     4070.56     4487.85    640.54 o
  12  13   3     8025.07     8580.52    504.63 o
  13  13   3     1451.17     1198.34    304.59 o
  14  13   3     8692.92     8050.66    453.13 o
  15  13   3    27915.90    27518.60    820.08 o
  16  13   3    55311.60    55501.55   1311.57 o
  17  13   3     8505.98     7255.61    416.51 o
  18  13   3     3041.01     2573.68    489.92 o
  19  13   3    32794.89    33541.55   1228.13 o
  20  13   3     4131.73     2948.17    664.31 o
  21  13   3    11496.61    10457.61    810.51 o
 -22  14   3    10212.64    11021.00   1126.98 o
 -21  14   3     6411.44     5998.91   1004.22 o
 -20  14   3      979.69      534.11    779.25 o
 -19  14   3    11855.31    11697.00   1584.64 o
 -18  14   3     9290.10     8465.43    785.71 o
 -17  14   3    10629.65    10888.65    820.62 o
 -16  14   3    37864.14    38415.38   1865.03 o
 -15  14   3       13.03      172.79    313.75 o
 -14  14   3     7562.23     7847.64    452.44 o
 -13  14   3    10138.36     9237.22    589.33 o
 -12  14   3    47465.17    49089.52   1155.82 o
 -11  14   3     5501.11     5460.27    308.19 o
 -10  14   3    34756.57    35353.75    975.69 o
  -9  14   3     1667.73     2003.42    193.05 o
  -8  14   3    46976.66    46830.23    839.34 o
  -7  14   3    57475.41    60321.75   1205.14 o
  -6  14   3   225054.69   231745.78   3688.02 o
  -5  14   3    99432.92   100712.71   1481.12 o
  -4  14   3    21570.46    21562.93    402.12 o
  -3  14   3    13766.62    13058.75    325.22 o
  -2  14   3    45165.98    45244.46    705.40 o
  -1  14   3   121117.24   119793.34   1572.09 o
   0  14   3      952.38     1201.70    117.79 o
   1  14   3     4705.52     4754.14    169.21 o
   2  14   3    27680.01    27029.54    415.66 o
   3  14   3     3051.73     2930.48    147.72 o
   4  14   3    23559.31    23571.58    411.22 o
   5  14   3     1592.13     1981.64    146.54 o
   6  14   3     8379.02     8513.41    242.27 o
   7  14   3     4951.83     5124.13    200.33 o
   8  14   3     3570.41     3726.63    203.96 o
   9  14   3    13744.02    14549.87    391.95 o
  10  14   3    49098.73    51755.46   1060.55 o
  11  14   3     3575.40     3162.23    317.22 o
  12  14   3    78902.66    79877.34   1648.91 o
  13  14   3     4009.37     4355.21    365.51 o
  14  14   3    13710.74    13396.22    569.23 o
  15  14   3     5705.92     5713.22    364.68 o
  16  14   3    26634.55    26241.10    838.01 o
  17  14   3      136.29      196.84    324.53 o
  18  14   3     2001.52     1849.02    367.02 o
  19  14   3    24333.32    24095.85   1443.64 o
  20  14   3     3496.85     3443.56    720.53 o
  21  14   3      986.38     1901.01    701.92 o
 -21  15   3    18171.48    18283.05   1291.45 o
 -20  15   3    10020.38     9535.38    932.68 o
 -19  15   3     6893.23     3712.44   2047.78 o
 -18  15   3       85.27       16.79    501.05 o
 -17  15   3     7653.34     7873.57    624.00 o
 -16  15   3    13049.36    12913.47    745.12 o
 -15  15   3    34615.95    36110.95   1049.21 o
 -14  15   3    17889.98    18320.81    670.78 o
 -13  15   3     1868.37     1899.99    484.60 o
 -12  15   3    28151.10    28437.18    713.21 o
 -11  15   3    64761.97    66007.82   1260.05 o
 -10  15   3    13008.54    12736.80    602.37 o
  -9  15   3     2054.71     2328.31    188.95 o
  -8  15   3     3019.23     2695.45    217.28 o
  -7  15   3    73840.85    75492.96   1360.19 o
  -6  15   3     4355.32     4592.57    185.45 o
  -5  15   3      174.93      223.69    125.92 o
  -4  15   3    78317.10    77283.67   1161.02 o
  -3  15   3     7626.62     7195.92    254.46 o
  -2  15   3     6169.49     6077.78    220.92 o
  -1  15   3     7687.65     7832.58    247.08 o
   0  15   3      840.81     1022.39    131.39 o
   1  15   3    23599.46    23960.47    408.41 o
   2  15   3    40150.30    40989.31    574.46 o
   3  15   3     2697.55     2967.52    144.52 o
   4  15   3    34993.36    35374.95    554.70 o
   5  15   3      938.93      782.97    136.76 o
   6  15   3      150.10      405.33    161.00 o
   7  15   3    21268.20    21885.26    539.47 o
   8  15   3    38868.78    40953.29    642.03 o
   9  15   3     8216.62     8472.84    266.40 o
  10  15   3     5408.70     6504.57    336.69 o
  11  15   3     5640.97     4872.10    420.47 o
  12  15   3     3394.92     3274.35    589.50 o
  13  15   3    58723.70    60280.80   1368.13 o
  14  15   3     2552.75     2598.76    387.43 o
  15  15   3    10570.86     9716.39    592.45 o
  16  15   3        1.71      -98.18    330.21 o
  17  15   3     8348.62     8232.20    543.91 o
  18  15   3     1441.14      852.46    334.53 o
  19  15   3    18206.78    17422.01    977.33 o
  20  15   3     7169.77     7006.29    868.23 o
 -20  16   3      740.54     1964.16   1086.58 o
 -19  16   3     2329.53     1321.68    833.05 o
 -18  16   3    69258.53    71396.75   1960.38 o
 -17  16   3     2768.27     3965.05   1044.57 o
 -16  16   3     3644.01     3347.09    505.24 o
 -15  16   3        0.12     -375.34    441.50 o
 -14  16   3     1066.27      646.05    446.53 o
 -13  16   3     5747.15     4608.36    525.72 o
 -12  16   3   126908.77   131779.13   2556.32 o
 -11  16   3      291.60     -117.67    302.06 o
 -10  16   3     6159.45     6911.35    494.04 o
  -9  16   3      487.37      682.61    231.50 o
  -8  16   3    18514.91    18676.17    439.06 o
  -7  16   3      456.26      806.53    159.91 o
  -6  16   3       44.84       79.74    149.88 o
  -5  16   3    11041.71    10329.08    300.34 o
  -4  16   3     1597.31     1695.95    161.06 o
  -3  16   3     2136.88     4799.07    434.15 o
  -2  16   3    40358.02    39436.22    694.19 o
  -1  16   3     3525.25     3524.42    198.17 o
   0  16   3    33902.02    34399.55    590.46 o
   1  16   3    29881.29    30531.82    468.70 o
   2  16   3    53558.38    54667.75    821.51 o
   3  16   3    28390.40    28396.72    481.12 o
   4  16   3     2729.26     2797.53    176.14 o
   5  16   3    27484.44    27445.51    484.31 o
   6  16   3   167507.00   173815.44   2804.76 o
   7  16   3     2214.14     1965.38    193.27 o
   8  16   3     1984.73     1760.86    203.29 o
   9  16   3    32093.90    33519.06    809.82 o
  10  16   3    63278.01    66479.13   1583.09 o
  11  16   3    69046.80    70905.59   1691.18 o
  12  16   3    18905.25    17899.41    600.83 o
  13  16   3    22180.37    22019.19    648.12 o
  14  16   3    16814.36    16439.04    800.25 o
  15  16   3    13247.67    13015.84    596.67 o
  16  16   3     1119.28      819.50    342.30 o
  17  16   3      233.69      -13.41    331.41 o
  18  16   3     5857.94     4131.64    689.25 o
  19  16   3       76.67       98.28    620.23 o
 -19  17   3     1505.95      198.38    784.00 o
 -18  17   3    12146.58    12110.29   1085.71 o
 -17  17   3     7810.93     8492.71    986.79 o
 -16  17   3     2535.12     1905.09    522.48 o
 -15  17   3      257.56       35.89    427.74 o
 -14  17   3     1027.90      963.85    444.38 o
 -13  17   3     4297.11     4514.74    786.61 o
 -12  17   3    45175.32    46905.23   1577.46 o
 -11  17   3       97.95      -95.72    441.01 o
 -10  17   3       60.55      530.12    245.72 o
  -9  17   3     1379.17     1707.94    234.54 o
  -8  17   3    14151.69    13514.05    451.15 o
  -7  17   3    24801.25    24277.93    633.14 o
  -6  17   3     1598.38     1717.38    260.07 o
  -5  17   3    35161.75    33921.40    710.39 o
  -4  17   3    60350.67    61295.21   1009.76 o
  -3  17   3      278.25      123.66    149.93 o
  -2  17   3     2815.55     2604.80    196.37 o
  -1  17   3     3352.48     3699.73    206.09 o
   0  17   3    32764.49    32653.56    579.21 o
   1  17   3     2174.29     2160.12    183.69 o
   2  17   3     1908.17     1986.79    176.98 o
   3  17   3    67797.75    68808.73   1021.76 o
   4  17   3       42.19      224.86    162.04 o
   5  17   3    44617.90    44661.00    684.09 o
   6  17   3     6978.97     7347.70    248.27 o
   7  17   3    10536.37    11353.05    413.04 o
   8  17   3     1072.63     1466.81    192.75 o
   9  17   3      826.49     1174.67    225.98 o
  10  17   3    45908.07    47391.20    921.18 o
  11  17   3     2708.09     2737.66    327.43 o
  12  17   3    69418.72    72580.34   1901.45 o
  13  17   3     4236.79     4404.38    299.89 o
  14  17   3      338.14      202.20    275.89 o
  15  17   3    12355.37    11936.45    522.85 o
  16  17   3      989.77      676.95    284.52 o
  17  17   3     5449.31     5729.64    605.10 o
  18  17   3    35558.45    35017.61   1303.38 o
 -19  18   3        5.30     1315.07   1749.23 o
 -18  18   3    18304.28    19405.74   1251.86 o
 -17  18   3    12945.81    13839.08   1076.87 o
 -16  18   3     2931.02     2380.47   2175.04 o
 -15  18   3     5706.66     5397.59    731.99 o
 -14  18   3      421.98      461.53    441.70 o
 -13  18   3     1359.04      991.83    387.00 o
 -12  18   3    19252.37    19575.90    634.19 o
 -11  18   3     4192.09     4237.89    334.86 o
 -10  18   3    17609.07    17793.09    592.58 o
  -9  18   3    12158.37    12549.90    436.57 o
  -8  18   3        4.50      -39.06    248.40 o
  -7  18   3      744.85      918.56    240.72 o
  -6  18   3     1005.51      830.86    237.32 o
  -5  18   3     2784.50     2386.48    229.56 o
  -4  18   3    83488.48    85024.53   1414.86 o
  -3  18   3    12035.38    11269.22    372.03 o
  -2  18   3    28329.98    27308.46    648.45 o
  -1  18   3     9962.13     9865.42    335.89 o
   0  18   3     6519.76     6772.95    297.78 o
   1  18   3    52823.73    53139.96    833.18 o
   2  18   3     1558.98     1682.27    231.26 o
   3  18   3     6462.31     6749.83    319.42 o
   4  18   3    36828.18    37303.73    676.78 o
   5  18   3     4298.53     4266.66    244.74 o
   6  18   3    43071.80    44778.12    793.83 o
   7  18   3    83945.17    87007.66   1719.36 o
   8  18   3     8704.50     8924.34    336.44 o
   9  18   3     4170.27     4878.51    481.80 o
  10  18   3     1594.07     1381.99    266.40 o
  11  18   3      134.50      394.53    270.01 o
  12  18   3    12965.28    14280.71    545.73 o
  13  18   3    45474.97    46401.96    968.50 o
  14  18   3      913.08      311.28    273.50 o
  15  18   3    11366.17    10643.58    541.48 o
  16  18   3     2020.82     1905.74    413.80 o
  17  18   3    19339.28    18437.78    679.83 o
 -18  19   3      691.54      554.64   1713.49 o
 -17  19   3    49206.46    50378.29   2671.56 o
 -16  19   3    30238.28    31300.78   2070.46 o
 -15  19   3       95.02      800.86    582.00 o
 -14  19   3    15927.56    16029.00   1242.30 o
 -13  19   3     5648.52     6422.30    640.77 o
 -12  19   3       20.68     -237.53    340.53 o
 -11  19   3    25399.29    25858.54    762.09 o
 -10  19   3     3202.53     2414.71    410.65 o
  -9  19   3     7461.94     7529.87    529.99 o
  -8  19   3    38428.33    39913.86    845.48 o
  -7  19   3     4482.26     4551.92    319.94 o
  -6  19   3     2949.19     2822.31    282.63 o
  -5  19   3    26096.31    24886.41    616.14 o
  -4  19   3     2265.43     1670.92    240.38 o
  -3  19   3     7423.11     7561.41    333.23 o
  -2  19   3    10194.23     9372.72    334.86 o
  -1  19   3    36284.59    35939.20    698.25 o
   0  19   3      757.41      450.71    234.24 o
   1  19   3    50477.38    51047.26    923.74 o
   2  19   3    51042.52    52032.44   1107.58 o
   3  19   3      272.81      172.51    293.30 o
   4  19   3     6513.56     6703.62    319.36 o
   5  19   3    47115.94    47167.20    866.42 o
   6  19   3        7.87     -187.85    187.85 o
   7  19   3    21545.76    21484.10    565.35 o
   8  19   3    73489.90    78284.78   1460.64 o
   9  19   3       24.06     -277.33    277.33 o
  10  19   3     5994.43     6213.77    371.09 o
  11  19   3     7321.57     6702.52    474.32 o
  12  19   3     9494.75     8439.28    482.09 o
  13  19   3    18371.03    17817.09    652.80 o
  14  19   3     8777.04     8385.25    541.35 o
  15  19   3     2525.96     1721.00    458.10 o
  16  19   3     5953.94     5650.14    564.31 o
  17  19   3      157.05     -488.93   1478.71 o
 -16  20   3      560.35     2255.84    684.33 o
 -15  20   3    28897.70    30024.10   1987.85 o
 -14  20   3    10645.29     9858.13   1070.26 o
 -13  20   3    14695.79    15861.98    816.84 o
 -12  20   3     2988.51     2906.27    579.46 o
 -11  20   3    10372.72     9834.69    551.63 o
 -10  20   3       60.27      843.57    353.70 o
  -9  20   3    30146.65    30881.28    967.36 o
  -8  20   3    21420.04    21562.61    671.63 o
  -7  20   3     2895.87     2538.20    344.33 o
  -6  20   3    27409.39    27011.47    787.97 o
  -5  20   3     6167.75     6081.14    376.77 o
  -4  20   3     1097.80     1177.22    222.46 o
  -3  20   3     2846.51     2385.12    266.87 o
  -2  20   3    42793.69    42570.02    877.74 o
  -1  20   3        3.77      -88.05    245.21 o
   0  20   3      225.01      734.14    310.15 o
   1  20   3      159.58     -261.81    283.50 o
   2  20   3      362.83      483.64    246.19 o
   3  20   3     9081.38     9252.61    419.12 o
   4  20   3      621.43      793.60    293.09 o
   5  20   3      228.32      627.87    284.84 o
   6  20   3    16333.81    17101.86    548.40 o
   7  20   3    15086.03    15559.78    733.36 o
   8  20   3    10018.88    10678.24    676.55 o
   9  20   3     6332.47     6139.72    556.50 o
  10  20   3    32864.82    31089.56    962.60 o
  11  20   3     7548.53     6694.34    451.66 o
  12  20   3      296.24     -497.76    497.76 o
  13  20   3     7431.66     6833.14    980.33 o
  14  20   3    16118.19    14728.96    682.43 o
  15  20   3     4214.20     4924.66    757.73 o
 -15  21   3     3550.83     2886.22    611.24 o
 -14  21   3     3025.29     3382.19    612.05 o
 -13  21   3    43739.11    45903.53   2106.20 o
 -12  21   3    15048.00    14684.18    841.87 o
 -11  21   3     3557.71     3420.67    516.23 o
 -10  21   3     6843.07     5105.39    977.25 o
  -9  21   3      353.50     1037.00    466.44 o
  -8  21   3     2984.88     3126.30    417.75 o
  -7  21   3     4607.58     4844.53    401.65 o
  -6  21   3     4548.11     3587.05    381.68 o
  -5  21   3    12777.60    12972.40    481.99 o
  -4  21   3     7049.99     6388.84    383.55 o
  -3  21   3     3036.10     3104.09    306.23 o
  -2  21   3     2210.27     2339.52    371.32 o
  -1  21   3     3289.68     3029.18    340.44 o
   0  21   3    26981.27    27477.25    684.88 o
   1  21   3     8898.35     8729.23    455.10 o
   2  21   3      719.17      646.73    253.74 o
   3  21   3     4571.30     4066.66    371.02 o
   4  21   3     6415.08     5967.35    396.91 o
   5  21   3     3528.53     3243.70    343.91 o
   6  21   3    73993.68    76496.02   1689.97 o
   7  21   3    14964.79    15101.23    808.51 o
   8  21   3     3811.11     3242.22    411.98 o
   9  21   3     4989.97     4375.86    523.94 o
  10  21   3    18249.89    16802.40    853.47 o
  11  21   3       66.13      121.64    500.66 o
  12  21   3     3065.60     2525.47    520.76 o
  13  21   3     9353.43     8060.15    723.57 o
  14  21   3    11923.83    10267.42    802.66 o
 -14  22   3       45.44      295.07    612.89 o
 -13  22   3    53557.62    53179.72   1599.95 o
 -12  22   3    34272.95    33372.18   1197.99 o
 -11  22   3      547.93      -92.92    694.04 o
 -10  22   3     1694.28     1057.28    430.46 o
  -9  22   3        7.58      379.50    390.70 o
  -8  22   3    44724.72    44611.54   1056.61 o
  -7  22   3        8.87      103.06    321.81 o
  -6  22   3     4756.53     5299.06    366.71 o
  -5  22   3    15346.43    14861.52    570.16 o
  -4  22   3    18174.18    17983.87    616.82 o
  -3  22   3     5834.97     5151.01    392.42 o
  -2  22   3     3078.18     2896.25    370.54 o
  -1  22   3    10087.20     9601.88    477.53 o
   0  22   3     9989.82     9655.78    489.88 o
   1  22   3    15004.81    13381.99    555.35 o
   2  22   3     8698.73     8001.84    683.11 o
   3  22   3    19775.44    18848.63    709.72 o
   4  22   3     2306.03     1310.87    386.54 o
   5  22   3    31626.21    32412.01   2231.62 o
   6  22   3      318.27      294.64    344.18 o
   7  22   3    25773.70    24082.03    848.97 o
   8  22   3     6057.77     5447.43    597.68 o
   9  22   3    20674.03    18513.71    886.75 o
  10  22   3    22552.12    22051.73    980.00 o
  11  22   3     5741.00     5012.47    640.27 o
  12  22   3    76533.96    76219.15   2382.30 o
  13  22   3      302.34     1394.51    840.83 o
 -12  23   3      650.30      222.96    634.96 o
 -11  23   3       91.33      388.23    691.60 o
 -10  23   3     6003.02     4949.40    818.16 o
  -9  23   3     3496.21     2801.40    854.03 o
  -8  23   3    28492.09    29527.73   1117.00 o
  -7  23   3     1213.38      848.33    360.08 o
  -6  23   3     1789.43     1612.29    337.50 o
  -5  23   3     2541.91     1712.40    443.18 o
  -4  23   3     5109.43     4714.64    530.71 o
  -3  23   3       68.37     -412.97    412.97 o
  -2  23   3    26221.49    26136.17   1081.77 o
  -1  23   3     9684.17    10000.20    909.45 o
   0  23   3      876.59      757.65    420.47 o
   1  23   3     1628.37     1646.84    423.26 o
   2  23   3     5191.24     5384.55    509.54 o
   3  23   3    63463.88    65289.31   1937.09 o
   4  23   3     7440.81     7944.12    538.99 o
   5  23   3        6.80      171.54    427.36 o
   6  23   3     3415.63     1760.81    594.01 o
   7  23   3     3337.13     2465.11    743.65 o
   8  23   3     1434.87       86.95    753.71 o
   9  23   3      772.85     -387.68    535.77 o
  10  23   3     1695.62     1046.17    448.54 o
  11  23   3     4229.05     3292.41    643.21 o
 -10  24   3      938.31     -191.74   1031.56 o
  -9  24   3    15203.95    14615.30   1068.38 o
  -8  24   3    32740.55    32258.40   1036.75 o
  -7  24   3      189.50       16.10    433.09 o
  -6  24   3     3764.12     4429.83    730.40 o
  -5  24   3    48231.18    46347.39   1761.01 o
  -4  24   3    11450.79    10838.59   1163.78 o
  -3  24   3    15586.39    15578.35    992.97 o
  -2  24   3    16375.78    17306.51   1057.13 o
  -1  24   3       70.25     -270.15    796.79 o
   0  24   3     9401.60     8293.06    628.71 o
   1  24   3      786.37      740.51    503.35 o
   2  24   3     4337.60     4512.98    507.80 o
   3  24   3    11976.65    11518.47    648.94 o
   4  24   3     1127.30      331.37    685.90 o
   5  24   3    15048.29    13326.14   1213.56 o
   6  24   3     2857.92     2795.89    629.14 o
   7  24   3     1860.14     1440.56    988.94 o
   8  24   3     7883.00     5755.67    930.46 o
   9  24   3      857.79     1181.53    507.79 o
  -7  25   3     6266.48     5343.65    640.61 o
  -6  25   3    19806.31    20182.89   1196.32 o
  -5  25   3      367.78     1413.02   1318.33 o
  -4  25   3    40812.55    41061.15   1318.11 o
  -3  25   3     5334.93     6040.90    730.44 o
  -2  25   3     4134.69     4408.36    730.83 o
  -1  25   3       27.26     -255.92    667.46 o
   0  25   3     4660.43     4415.42    759.62 o
   1  25   3       58.12     -628.59    628.59 o
   2  25   3    22014.90    23425.34   1674.53 o
   3  25   3    33923.12    35497.77   1328.88 o
   4  25   3     4292.21     3518.47    695.58 o
   6  25   3    31294.20    28552.29   1812.60 o
  -1  26   3    24122.32    25511.60   1903.83 o
   0  26   3    12229.52    14388.92   1573.77 o
 -26   0   4     8848.87     9578.50   1247.49 o
 -25   0   4    33719.99    34037.69   1733.57 o
 -24   0   4     4846.15     6112.70    836.58 o
 -23   0   4     1787.99     2950.25    716.57 o
 -22   0   4     4304.44     5143.07    850.07 o
 -21   0   4      185.79      557.78    391.25 o
 -20   0   4    14532.54    14153.54    870.76 o
 -19   0   4    17086.99    17361.63    777.06 o
 -18   0   4    11797.06    12376.31    573.06 o
 -17   0   4    25114.69    25489.69    812.74 o
 -16   0   4     8294.89     7810.08    567.13 o
 -15   0   4      830.50      998.27    380.14 o
 -14   0   4    12033.83    11532.18    620.51 o
 -13   0   4    44957.89    41873.28   1325.15 o
 -12   0   4     3668.02     3791.32    333.94 o
 -11   0   4    23154.91    22079.50    784.77 o
 -10   0   4    14204.78    13282.00    548.27 o
  -9   0   4    13877.94    13410.06    389.02 o
  -8   0   4     8204.37     7839.73    266.26 o
  -7   0   4    50571.66    47024.57   1122.28 o
  -6   0   4   419208.81   401936.78   8933.79 o
  -5   0   4    64316.74    59981.52    877.73 o
  -4   0   4   245472.34   232113.48   3158.81 o
  -3   0   4    67146.62    63096.82    929.06 o
  -2   0   4    52519.66    50004.11    666.47 o
  -1   0   4    76496.30    75221.72    801.46 o
   0   0   4   167888.39   169547.27   1940.94 o
   1   0   4   128253.71   127726.83   1580.75 o
   2   0   4   258430.27   253977.55   6191.17 o
   3   0   4   327733.91   320630.88   6360.32 o
   4   0   4    29109.04    28971.77    466.45 o
   5   0   4   266585.09   278024.94   5096.00 o
   6   0   4      357.34      623.59     84.45 o
   7   0   4     4524.31     4646.77    197.50 o
   8   0   4   183366.67   188951.59   4417.67 o
   9   0   4   288345.53   299149.47   5667.30 o
  10   0   4    13052.47    12950.34    584.43 o
  11   0   4     2079.32     2034.94    254.47 o
  12   0   4    82535.24    83981.17   3029.32 o
  13   0   4    86265.13    84624.34   2227.26 o
  14   0   4    53233.76    52935.47   1957.22 o
  15   0   4    65931.55    64185.55   3339.24 o
  16   0   4    12108.83    11490.88    894.71 o
  17   0   4     7630.35     7367.69    422.52 o
  18   0   4    46506.86    44889.42   1673.83 o
  19   0   4      396.70      804.13    553.15 o
  20   0   4       17.28      799.38    593.22 o
  21   0   4    34097.68    31840.16   1451.19 o
  22   0   4     9330.75     9344.73    918.13 o
  23   0   4    12269.49    11013.83    970.17 o
  24   0   4     6318.33     5015.95   1124.84 o
 -26   1   4    13698.01    15936.24    878.93 o
 -25   1   4     1129.54      958.61    721.23 o
 -24   1   4      292.44     -472.48    472.48 o
 -23   1   4    96181.88    99420.00   1921.18 o
 -22   1   4     1695.27     1503.18    352.46 o
 -21   1   4     5882.60     6405.57    469.17 o
 -20   1   4    68412.47    70470.88   1434.56 o
 -19   1   4    12410.68    12126.43    486.11 o
 -18   1   4    10545.10    10524.01    349.54 o
 -17   1   4   151996.75   153273.02   2707.82 o
 -16   1   4    27538.79    25993.25    590.50 o
 -15   1   4      475.46      478.64    170.02 o
 -14   1   4     7713.79     7806.43    319.25 o
 -13   1   4   147403.25   144843.33   2561.79 o
 -12   1   4    55329.96    54538.11   1062.17 o
 -11   1   4    43612.78    43427.88   1007.18 o
 -10   1   4     8445.67     9212.96    343.41 o
  -9   1   4    48282.83    47333.10    904.66 o
  -8   1   4     1850.06     1931.24    137.73 o
  -7   1   4    25182.39    23672.24    429.59 o
  -6   1   4   114736.66   111026.09   1544.35 o
  -5   1   4    45488.27    43136.98    635.97 o
  -4   1   4    71829.97    68174.71    713.23 o
  -3   1   4   133987.94   127283.39   1086.69 o
  -2   1   4    34469.05    32835.34    643.12 o
  -1   1   4   144600.06   141448.33   1022.53 o
   0   1   4   123476.39   122723.97    973.13 o
   1   1   4   435792.50   430978.81   4682.15 o
   2   1   4     2162.16     2918.20     75.63 o
   3   1   4    62576.92    62006.54    645.18 o
   4   1   4   111300.59   113083.27   1258.82 o
   5   1   4   944076.06   949061.81  30248.62 o
   6   1   4   120413.53   125018.21   1564.64 o
   7   1   4    10912.36    11410.57    180.31 o
   8   1   4      426.59      770.29     57.40 o
   9   1   4   274196.28   283304.69   3497.81 o
  10   1   4    54150.70    54933.79    812.85 o
  11   1   4    10254.63    10004.42    236.50 o
  12   1   4     2589.21     2549.60    114.96 o
  13   1   4     3082.75     2948.65    236.11 o
  14   1   4     8445.76     8172.84    382.09 o
  15   1   4    71582.28    69929.90   1829.39 o
  16   1   4    28594.86    28017.16    767.34 o
  17   1   4     2106.36     2238.65    264.67 o
  18   1   4       21.67     -196.92    348.53 o
  19   1   4      570.86      472.14    355.70 o
  20   1   4    30228.93    29601.63    969.61 o
  21   1   4       32.49     -369.44    369.44 o
  22   1   4      382.53      591.70    448.50 o
  23   1   4     1568.66     1544.77    543.83 o
  24   1   4     1084.44     1185.37    532.54 o
 -26   2   4     3826.51     2125.65    943.73 o
 -25   2   4      342.69     1263.25    572.38 o
 -24   2   4    23406.24    22691.81    720.84 o
 -23   2   4       41.29     -357.80    357.80 o
 -22   2   4      823.67      784.97    347.44 o
 -21   2   4    38251.78    38863.17    971.32 o
 -20   2   4     3225.67     3517.73    433.18 o
 -19   2   4    16922.17    17347.29    660.97 o
 -18   2   4    20043.41    19761.22    688.61 o
 -17   2   4      502.64      322.14    262.98 o
 -16   2   4     2723.91     2381.63    219.94 o
 -15   2   4    18331.03    18421.94    615.24 o
 -14   2   4     9162.25     8967.21    354.62 o
 -13   2   4    76741.20    76204.71   1148.82 o
 -12   2   4       15.43      421.26     98.47 o
 -11   2   4    14617.44    14834.16    358.48 o
 -10   2   4     3225.04     3611.98    259.07 o
  -9   2   4       48.19      304.72     88.35 o
  -8   2   4    25581.51    25332.86    539.85 o
  -7   2   4   174655.88   169657.75   2550.92 o
  -6   2   4    50181.42    48572.65    763.49 o
  -5   2   4    52959.42    52028.60    769.18 o
  -4   2   4    85665.16    76612.27    883.40 o
  -3   2   4   176194.13   162974.03   1259.48 o
  -2   2   4   220763.52   213857.81   1558.20 o
  -1   2   4    70648.38    67824.97    498.57 o
   0   2   4    21673.18    21038.01    174.72 o
   1   2   4     3456.07     4027.11     72.02 o
   2   2   4     6888.54     7472.60    108.85 o
   3   2   4     7753.18     7670.76    122.39 o
   4   2   4    23117.06    23102.02    297.27 o
   5   2   4   150509.23   151766.72   1775.56 o
   6   2   4     4856.72     4929.25    123.26 o
   7   2   4     1207.42     1398.41     68.45 o
   8   2   4     3461.31     3778.84     89.22 o
   9   2   4      551.10      833.61     71.13 o
  10   2   4     7012.67     6901.21    146.06 o
  11   2   4       32.00       45.24    131.85 o
  12   2   4    46771.09    47392.81    886.24 o
  13   2   4    23708.65    23709.74    452.74 o
  14   2   4    94850.38    94418.63   2004.37 o
  15   2   4     1105.56     1146.18    165.35 o
  16   2   4    25281.05    24720.26    846.21 o
  17   2   4    43003.59    40942.22    994.51 o
  18   2   4      542.16      679.62    323.27 o
  19   2   4     8103.68     7796.03    978.72 o
  20   2   4     9865.40     9626.80    855.96 o
  21   2   4     1634.24     1472.30    402.57 o
  22   2   4    11792.82    11400.32    665.62 o
  23   2   4    10115.82    10252.78    677.93 o
  24   2   4      263.18      670.77    565.83 o
 -26   3   4    12548.63    13728.79    916.56 o
 -25   3   4     5682.11     5926.69    770.39 o
 -24   3   4     6375.39     6433.17    590.65 o
 -23   3   4     2850.33     2828.70    393.21 o
 -22   3   4    36128.50    36373.71    888.82 o
 -21   3   4     3255.93     3022.98    374.61 o
 -20   3   4   116402.93   121682.65   2216.08 o
 -19   3   4    16351.48    15406.71    577.73 o
 -18   3   4    51509.06    49911.95   1097.27 o
 -17   3   4       46.94      266.15    309.36 o
 -16   3   4    23211.25    22923.75    588.31 o
 -15   3   4     9757.38    10075.44    301.97 o
 -14   3   4   110262.92   110510.69   1680.69 o
 -13   3   4      716.39      819.39    121.72 o
 -12   3   4    17222.57    17292.95    382.21 o
 -11   3   4      350.89      354.92    111.60 o
 -10   3   4   164911.50   162565.27   2522.05 o
  -9   3   4    18867.29    19163.98    408.73 o
  -8   3   4    50532.47    51303.16    877.09 o
  -7   3   4    57680.32    56521.21    986.63 o
  -6   3   4      381.63      492.94     74.36 o
  -5   3   4    23620.88    22467.01    342.04 o
  -4   3   4    14510.82    11629.47    166.00 o
  -3   3   4   115201.19   102918.06    854.27 o
  -2   3   4   176433.97   162484.09   1189.73 o
  -1   3   4   226989.25   221439.48   1627.93 o
   0   3   4    50729.30    49832.50    363.83 o
   1   3   4    17796.98    20634.84    447.89 o
   2   3   4    62470.38    59606.64    804.65 o
   3   3   4    39833.98    37475.62    530.82 o
   4   3   4    78012.06    78781.67    901.48 o
   5   3   4   277550.34   276903.38   3196.01 o
   6   3   4    71648.75    70597.63    869.94 o
   7   3   4       77.74      226.75     67.88 o
   8   3   4    22257.55    22010.26    571.52 o
   9   3   4       29.20      265.40     62.82 o
  10   3   4    88899.41    88986.90   1202.81 o
  11   3   4     1247.66     1483.35    122.18 o
  12   3   4    19667.35    18763.48    515.73 o
  13   3   4    67787.67    69434.65   1123.84 o
  14   3   4     7647.54     7631.37    262.93 o
  15   3   4     7013.61     6831.33    220.37 o
  16   3   4     1923.09     1855.55    350.30 o
  17   3   4     3033.35     2979.14    412.19 o
  18   3   4    27226.12    25696.81    959.12 o
  19   3   4    55384.78    53893.14   1363.22 o
  20   3   4    11263.87    10105.98    639.53 o
  21   3   4    12394.80    12231.79    691.99 o
  22   3   4      884.70      360.70    438.46 o
  23   3   4     1384.27      915.52    453.37 o
  24   3   4    28435.57    29658.20   1081.66 o
 -25   4   4    11667.28    11469.10    721.72 o
 -24   4   4     2599.78     2286.18    500.89 o
 -23   4   4    10143.15     9927.43    526.85 o
 -22   4   4     8610.65     7169.59    488.68 o
 -21   4   4    39284.06    39749.96   1015.90 o
 -20   4   4     3707.97     3784.18    395.84 o
 -19   4   4      956.20     1278.16    328.26 o
 -18   4   4       43.79     -267.92    267.92 o
 -17   4   4     4110.19     4002.81    269.45 o
 -16   4   4     3623.07     3390.28    258.72 o
 -15   4   4     4849.68     5195.66    242.29 o
 -14   4   4     3376.58     3423.49    198.56 o
 -13   4   4      957.27     1585.11    263.07 o
 -12   4   4    74539.87    73325.55   1159.95 o
 -11   4   4   402534.13   399912.44   5512.56 o
 -10   4   4    17120.06    17084.90    367.05 o
  -9   4   4    11610.50    11163.81    291.65 o
  -8   4   4     1735.44     1848.74     83.36 o
  -7   4   4   273803.97   267125.22   3373.98 o
  -6   4   4   163713.34   157456.23   1771.70 o
  -5   4   4    13650.74    13499.34    294.46 o
  -4   4   4    97945.54    90960.76    954.99 o
  -3   4   4      577.42     1221.35     79.95 o
  -2   4   4      167.65      175.12     45.97 o
  -1   4   4    11815.76    11504.39    130.24 o
   0   4   4   169143.06   167894.83   1396.32 o
   1   4   4     6991.66     7000.04    133.52 o
   2   4   4    40049.15    41612.45    452.45 o
   3   4   4    19650.94    19501.52    323.69 o
   4   4   4   191918.67   191455.81   2239.15 o
   5   4   4   261930.20   265538.59   3063.41 o
   6   4   4    70391.67    69663.76    922.00 o
   7   4   4    15460.74    15561.87    390.95 o
   8   4   4    23937.61    23771.82    661.84 o
   9   4   4      486.75      781.11     95.35 o
  10   4   4    57574.17    56973.18   1109.11 o
  11   4   4    24574.01    24560.11    516.35 o
  12   4   4   108607.05   108902.54   1783.97 o
  13   4   4     8720.96     8923.85    247.57 o
  14   4   4    11744.36    11686.82    321.77 o
  15   4   4     4907.51     5041.47    296.00 o
  16   4   4      739.63      597.66    281.95 o
  17   4   4     9277.28     8489.05    550.81 o
  18   4   4      524.07      762.83    403.29 o
  19   4   4      164.91      188.36    440.32 o
  20   4   4    67124.45    66381.75   1606.63 o
  21   4   4      560.03     -645.37    645.37 o
  22   4   4    69858.05    71292.88   1758.87 o
  23   4   4      113.29     -107.98    571.34 o
  24   4   4    15094.01    15486.74    925.71 o
 -25   5   4      417.00      587.00    494.38 o
 -24   5   4     2523.65     2245.72    472.14 o
 -23   5   4    36804.32    38574.24    945.35 o
 -22   5   4     4355.46     3775.51    371.72 o
 -21   5   4     1744.26     1499.80    385.36 o
 -20   5   4    18463.22    18104.29    649.47 o
 -19   5   4     4324.19     4510.60    390.03 o
 -18   5   4    10017.85    10032.49    498.39 o
 -17   5   4    24268.80    23719.04    536.09 o
 -16   5   4    16777.92    16329.44    415.44 o
 -15   5   4    13969.96    13797.38    367.72 o
 -14   5   4     3713.18     3495.86    190.97 o
 -13   5   4    44087.69    44195.26    978.89 o
 -12   5   4    13176.40    12524.75    321.62 o
 -11   5   4     2890.62     3009.56    176.15 o
 -10   5   4    19941.72    19863.20    410.78 o
  -9   5   4      430.42      855.56    115.58 o
  -8   5   4     5397.03     5507.45    180.30 o
  -7   5   4     1501.48     1746.22     90.71 o
  -6   5   4      224.24      555.20    118.03 o
  -5   5   4   147029.48   144152.31   1543.22 o
  -4   5   4   293339.19   278057.75   2815.17 o
  -3   5   4    11172.46    11214.62    182.38 o
  -2   5   4    12965.32    12821.12    185.25 o
  -1   5   4   103557.86   101539.74    868.14 o
   0   5   4    81657.98    79500.25    772.23 o
   1   5   4   208505.88   206811.28   1819.31 o
   2   5   4   160777.11   160135.52   1535.10 o
   3   5   4   123671.68   123377.99   1461.51 o
   4   5   4    42262.19    42950.63    553.35 o
   5   5   4   164289.78   165679.03   1832.69 o
   6   5   4     2487.11     2768.66    179.30 o
   7   5   4    40256.02    40929.49    790.45 o
   8   5   4    10830.15    10634.03    297.95 o
   9   5   4    79864.82    79447.77   2183.35 o
  10   5   4     9775.28     9585.50    294.16 o
  11   5   4     3441.14     3329.08    364.61 o
  12   5   4    21504.74    21110.83    540.61 o
  13   5   4    21061.56    21046.88    550.12 o
  14   5   4    26669.49    26732.77    570.33 o
  15   5   4       15.25      325.36    458.51 o
  16   5   4    15569.09    14250.18   1054.82 o
  17   5   4    21515.92    19994.45    810.37 o
  18   5   4     3065.46     3039.09    456.53 o
  19   5   4    11467.78    10023.61    647.33 o
  20   5   4     2463.51     1874.71    530.98 o
  21   5   4    64047.70    65270.73   1645.20 o
  22   5   4     8578.14     7521.50    648.59 o
  23   5   4     3420.73     2806.65    626.20 o
  24   5   4     6719.64     7058.15    663.45 o
 -25   6   4      107.88      729.31    544.12 o
 -24   6   4      106.50     -338.59    456.46 o
 -23   6   4     2556.59     1571.20    475.68 o
 -22   6   4    30304.55    30498.98    875.10 o
 -21   6   4     6521.82     6064.97    501.88 o
 -20   6   4     1409.11     1340.68    525.35 o
 -19   6   4     1661.70     2038.68    451.18 o
 -18   6   4     2349.77     1695.52    462.68 o
 -17   6   4    58863.26    58657.53   1039.66 o
 -16   6   4    16901.60    16111.16    417.75 o
 -15   6   4      388.39      -26.63    169.38 o
 -14   6   4    18745.36    18388.89    437.33 o
 -13   6   4    77070.84    76167.80   1226.76 o
 -12   6   4    36772.70    36034.77    665.13 o
 -11   6   4   106345.15   105147.33   1590.46 o
 -10   6   4      221.63      356.72    175.34 o
  -9   6   4    41040.28    40070.02    687.33 o
  -8   6   4    27122.16    26645.76    452.09 o
  -7   6   4    53348.25    52219.62    766.34 o
  -6   6   4    16807.44    16543.18    261.25 o
  -5   6   4     1605.76     1781.04     91.27 o
  -4   6   4   196135.17   192859.33   1869.98 o
  -3   6   4    24486.54    23614.49    276.59 o
  -2   6   4    52650.02    50888.50    521.67 o
  -1   6   4    10814.21    11159.27    170.85 o
   0   6   4    24426.41    24092.85    253.26 o
   1   6   4     2019.18     2150.37     59.49 o
   2   6   4   147745.89   147067.06   1471.90 o
   3   6   4    36376.17    36311.70    503.44 o
   4   6   4     1648.32     1944.02     63.61 o
   5   6   4    49589.84    50151.14    605.34 o
   6   6   4     4977.61     5650.42    160.31 o
   7   6   4     6093.46     6515.97    168.19 o
   8   6   4      228.89      503.91    111.72 o
   9   6   4   146227.05   148306.86   2528.46 o
  10   6   4    12337.30    12113.81    338.24 o
  11   6   4      441.10      232.03    231.30 o
  12   6   4     5976.37     5510.89    366.28 o
  13   6   4     2817.84     2954.09    243.58 o
  14   6   4     5855.52     5280.13    243.32 o
  15   6   4    69802.73    71769.32   1448.19 o
  16   6   4     8607.56     8348.60    379.39 o
  17   6   4    21548.33    20616.76    824.46 o
  18   6   4    22829.32    22352.56   1127.02 o
  19   6   4     5327.59     4572.91    511.32 o
  20   6   4    59142.52    58859.43   1688.53 o
  21   6   4    18174.31    18734.09    910.96 o
  22   6   4     5905.06     5686.40    586.91 o
  23   6   4    32182.51    33835.50   1162.89 o
  24   6   4     1474.89      478.04   1345.69 o
 -25   7   4     9208.22    10382.17    772.82 o
 -24   7   4     2151.63     1951.63    547.16 o
 -23   7   4       31.79      548.95    571.65 o
 -22   7   4    39916.47    40450.75   1066.04 o
 -21   7   4    14221.08    13831.54    629.78 o
 -20   7   4       57.54      402.33    372.89 o
 -19   7   4    13684.06    14033.40    612.12 o
 -18   7   4    71135.41    71091.84   1598.02 o
 -17   7   4    67056.84    66495.45   1285.23 o
 -16   7   4      461.21      720.44    216.00 o
 -15   7   4    20405.13    19663.73    474.34 o
 -14   7   4    77582.60    76481.31   1248.64 o
 -13   7   4   174326.94   174229.81   2551.25 o
 -12   7   4     8623.01     8725.87    277.16 o
 -11   7   4    49264.18    48697.72    833.91 o
 -10   7   4    53590.37    52301.31    873.64 o
  -9   7   4    54017.29    53839.75    800.10 o
  -8   7   4    16709.37    16544.43    338.39 o
  -7   7   4   153564.83   152108.73   2047.98 o
  -6   7   4     8169.60     7985.41    195.30 o
  -5   7   4      256.67      491.57     50.25 o
  -4   7   4    12455.96    12633.79    191.12 o
  -3   7   4     9295.47     9059.42    151.12 o
  -2   7   4    19724.18    19372.33    265.32 o
  -1   7   4    33702.82    33635.70    413.00 o
   0   7   4    18255.60    18240.91    216.29 o
   1   7   4       76.53      360.49     42.29 o
   2   7   4      215.48      628.91     70.67 o
   3   7   4      129.01      349.40     61.61 o
   4   7   4     2176.62     2428.12     86.27 o
   5   7   4    14976.73    15128.90    228.86 o
   6   7   4      741.73     1053.01     73.07 o
   7   7   4     1185.02     1605.94    130.39 o
   8   7   4    24685.14    24601.15    467.44 o
   9   7   4    29486.86    29739.99    635.69 o
  10   7   4     1388.01     1562.81    117.69 o
  11   7   4    43009.38    40627.74   1058.63 o
  12   7   4    69184.56    68864.59   1622.63 o
  13   7   4      858.98      597.55    259.82 o
  14   7   4    19294.77    19197.29    574.06 o
  15   7   4    76566.96    77758.54   1563.44 o
  16   7   4      440.30      151.16    356.24 o
  17   7   4     2559.75     2239.73    514.44 o
  18   7   4    71648.08    72285.10   1888.57 o
  19   7   4    38988.12    37663.60   1603.60 o
  20   7   4    25956.18    25246.06   1037.05 o
  21   7   4     2068.96      951.51    555.76 o
  22   7   4     9982.61     9139.86    774.85 o
  23   7   4     5024.68     5739.28    757.88 o
 -24   8   4    14773.58    15919.08    738.39 o
 -23   8   4     6531.24     6891.60    572.31 o
 -22   8   4     2350.74     1564.61    471.90 o
 -21   8   4    10820.18    10296.77    641.69 o
 -20   8   4     5879.42     5300.64    483.83 o
 -19   8   4     4483.67     4597.57    465.03 o
 -18   8   4     3539.95     3151.50    300.59 o
 -17   8   4      216.00      -39.21    226.24 o
 -16   8   4    28009.74    27186.49    599.36 o
 -15   8   4    28164.85    27336.54    589.31 o
 -14   8   4    68759.18    67135.33   1134.43 o
 -13   8   4    43736.15    43072.03    791.59 o
 -12   8   4    19765.18    19358.13    450.60 o
 -11   8   4    69138.36    68138.22   1113.39 o
 -10   8   4    43127.52    42589.85    775.34 o
  -9   8   4     1162.53     1488.13    134.55 o
  -8   8   4   102942.64   103822.05   1432.27 o
  -7   8   4   419840.22   415983.34   5921.32 o
  -6   8   4     1201.70     1402.36     92.34 o
  -5   8   4    49221.69    48927.51    588.29 o
  -4   8   4     6941.17     6696.55    119.33 o
  -3   8   4   108454.63   107321.23   1090.21 o
  -2   8   4   129057.10   127882.10   1278.20 o
  -1   8   4   100264.88    98369.97   1044.78 o
   0   8   4     9609.89     9560.69    154.68 o
   1   8   4    14861.07    14918.75    222.45 o
   2   8   4     5609.58     5536.75    143.22 o
   3   8   4    16456.38    16551.44    285.89 o
   4   8   4      625.72      944.45    101.99 o
   5   8   4    11805.93    11987.89    227.60 o
   6   8   4     1006.99     1742.84    120.96 o
   7   8   4    35544.41    35737.21    494.80 o
   8   8   4    33913.23    34975.25    723.65 o
   9   8   4    12758.39    12939.08    376.04 o
  10   8   4     7432.57     6634.64    700.41 o
  11   8   4     5687.60     6144.43    384.47 o
  12   8   4    73050.77    72010.94   1702.93 o
  13   8   4    80755.90    80066.55   1887.80 o
  14   8   4    26572.83    26749.22    739.80 o
  15   8   4    22190.87    21936.82    656.21 o
  16   8   4    47694.29    48563.24   1123.98 o
  17   8   4    20482.20    21784.52    887.94 o
  18   8   4     8942.91     7616.24    630.83 o
  19   8   4     8516.09     7902.58    631.08 o
  20   8   4      286.10      631.23    460.51 o
  21   8   4     2762.12     3063.87    599.30 o
  22   8   4     3443.11     2893.93    616.50 o
  23   8   4      889.38      942.54    583.68 o
 -24   9   4       91.86      676.66    530.51 o
 -23   9   4       65.74       70.05    495.45 o
 -22   9   4      511.69      680.66    464.46 o
 -21   9   4    12432.40    11970.23    668.02 o
 -20   9   4    27342.22    27403.51    919.15 o
 -19   9   4    24480.00    22585.61    851.71 o
 -18   9   4    11221.01    10993.63    464.88 o
 -17   9   4     3754.30     3851.94    305.29 o
 -16   9   4     5318.14     5010.65    266.50 o
 -15   9   4     4212.39     3962.31    232.70 o
 -14   9   4     5780.12     5595.92    377.47 o
 -13   9   4     7500.78     6649.44    270.29 o
 -12   9   4     5102.26     5029.21    235.16 o
 -11   9   4    35645.55    36976.07    743.68 o
 -10   9   4     1431.58     1529.85    156.74 o
  -9   9   4    35385.07    35006.10    545.01 o
  -8   9   4    48809.52    47826.91    747.30 o
  -7   9   4     5546.09     5843.14    255.97 o
  -6   9   4   130773.20   129476.15   1433.98 o
  -5   9   4     4009.84     4349.69    161.91 o
  -4   9   4   115636.76   115507.85   1190.27 o
  -3   9   4    55074.53    54429.93    598.35 o
  -2   9   4   129752.56   126900.06   1675.72 o
  -1   9   4     3654.71     3800.78    125.94 o
   0   9   4    25368.81    25266.29    315.96 o
   1   9   4      738.91     1155.17     91.58 o
   2   9   4   214615.97   216048.52   2333.17 o
   3   9   4       42.30      290.24     96.22 o
   4   9   4    24308.04    24014.31    484.66 o
   5   9   4      138.49      368.97    113.31 o
   6   9   4     8272.82     8638.31    195.52 o
   7   9   4    17197.18    17408.95    342.51 o
   8   9   4    21128.83    20759.33    401.41 o
   9   9   4    48849.96    49735.59    970.23 o
  10   9   4     9750.70     9296.03    422.97 o
  11   9   4    55653.99    57222.59   1404.83 o
  12   9   4    81873.01    82252.42   1902.57 o
  13   9   4    30648.25    29462.11    761.78 o
  14   9   4    52255.60    52776.79   1164.62 o
  15   9   4    85219.16    84168.03   1694.18 o
  16   9   4       39.72      462.01    269.11 o
  17   9   4     9575.93     9126.09    459.64 o
  18   9   4     3310.16     2286.97    500.69 o
  19   9   4      660.28      877.18    448.63 o
  20   9   4    21331.95    22039.07   1015.10 o
  21   9   4    64870.08    67834.48   1904.56 o
  22   9   4     6957.86     6368.75    857.79 o
  23   9   4      401.85        7.46    729.54 o
 -24  10   4      179.98      478.30    792.66 o
 -23  10   4     6621.86     7177.36    677.15 o
 -22  10   4    71632.12    76702.90   2147.42 o
 -21  10   4    16402.34    16205.04    968.27 o
 -20  10   4    12895.91    12452.95    902.79 o
 -19  10   4     7030.03     7235.74    519.49 o
 -18  10   4    75715.63    78202.99   1523.32 o
 -17  10   4      209.65     -256.96    256.96 o
 -16  10   4    22052.32    22789.44    635.13 o
 -15  10   4    22427.08    21641.49    644.67 o
 -14  10   4      216.23      500.02    168.48 o
 -13  10   4     1402.09     1677.31    198.09 o
 -12  10   4   243110.03   246245.30   3536.94 o
 -11  10   4     6900.48     6950.58    272.21 o
 -10  10   4      222.38      210.20    175.55 o
  -9  10   4     1395.74     1629.78    148.45 o
  -8  10   4    63550.86    64636.39    968.45 o
  -7  10   4      543.85     1088.08    145.45 o
  -6  10   4    41106.87    40207.66    563.68 o
  -5  10   4      613.46      898.03    110.26 o
  -4  10   4    29807.88    30098.22    497.78 o
  -3  10   4   163061.52   158688.31   1839.27 o
  -2  10   4   203983.19   205419.70   3168.08 o
  -1  10   4    39859.55    38748.98    453.71 o
   0  10   4    41091.90    40757.44    493.40 o
   1  10   4    24514.20    24016.32    349.44 o
   2  10   4    52833.40    52760.48    650.22 o
   3  10   4   102851.59   104506.39   1333.83 o
   4  10   4   136305.34   136758.03   1800.63 o
   5  10   4    70129.10    73675.95   1107.59 o
   6  10   4    59084.63    60899.99    870.35 o
   7  10   4    12408.23    12845.32    265.34 o
   8  10   4     9886.86    10031.66    229.90 o
   9  10   4       17.95      455.57    160.34 o
  10  10   4    11431.35    11632.10    489.86 o
  11  10   4    20746.56    21397.83    714.21 o
  12  10   4    18176.88    18630.51    576.47 o
  13  10   4   110407.77   114886.37   2167.78 o
  14  10   4     1499.86     1671.71    334.36 o
  15  10   4     4747.30     4247.39    342.05 o
  16  10   4     4721.17     3954.44    349.72 o
  17  10   4     8207.96     8453.91    451.27 o
  18  10   4    28052.88    26536.74    833.78 o
  19  10   4    51450.75    53714.03   1595.89 o
  20  10   4     9348.72     8841.42    757.26 o
  21  10   4     5389.38     5600.66    698.17 o
  22  10   4      725.90     -408.44    904.02 o
 -23  11   4    17830.89    19141.60   1091.34 o
 -22  11   4     1745.62      513.50    749.06 o
 -21  11   4     3742.89     3492.50    546.31 o
 -20  11   4     2489.75     1884.60    407.48 o
 -19  11   4     4380.43     5471.54    540.54 o
 -18  11   4    34240.93    34201.59   1340.27 o
 -17  11   4      347.08      537.20    277.51 o
 -16  11   4     5599.56     5679.80    361.48 o
 -15  11   4    12957.00    13086.09    541.52 o
 -14  11   4    43472.79    44099.38    951.19 o
 -13  11   4      913.88      984.77    212.86 o
 -12  11   4     7710.88     7515.06    344.92 o
 -11  11   4    24604.21    24297.90    498.03 o
 -10  11   4    12147.57    12465.23    289.59 o
  -9  11   4    87515.06    88761.52   1197.25 o
  -8  11   4     6758.91     6628.12    227.06 o
  -7  11   4      646.57      639.56    126.93 o
  -6  11   4       91.30      219.17    123.77 o
  -5  11   4     3339.18     3919.77    199.85 o
  -4  11   4   254664.86   253465.92   4965.06 o
  -3  11   4   142992.23   143321.20   1800.30 o
  -2  11   4    68125.55    66633.55    761.12 o
  -1  11   4     6833.87     6952.31    146.89 o
   0  11   4    33177.48    32900.69    422.74 o
   1  11   4    30752.40    31066.60    435.10 o
   2  11   4    36084.04    36977.56    493.23 o
   3  11   4   142708.92   144538.11   1846.39 o
   4  11   4   238568.44   242291.48   3449.34 o
   5  11   4    10352.14    10404.69    244.47 o
   6  11   4     6548.70     6807.92    252.82 o
   7  11   4      160.08      209.44    136.91 o
   8  11   4    40593.34    41652.14    588.49 o
   9  11   4    29928.68    31083.95    629.92 o
  10  11   4     9003.23     8951.04    373.67 o
  11  11   4     8279.31     8068.55    374.41 o
  12  11   4    10156.97     9631.03    428.14 o
  13  11   4     4098.02     3316.33    338.41 o
  14  11   4    22529.11    21391.38    671.52 o
  15  11   4    62801.50    61799.38   1373.18 o
  16  11   4     2775.47     3453.91    366.23 o
  17  11   4     6249.42     5640.51    422.33 o
  18  11   4    12312.01    11542.74    576.01 o
  19  11   4     1817.58     2131.61    480.67 o
  20  11   4    34594.76    34335.45   1260.09 o
  21  11   4     1262.09      581.30    826.58 o
  22  11   4   100412.02   103766.48   2636.66 o
 -23  12   4     2127.19     1208.17    897.23 o
 -22  12   4     2257.61     1975.98    712.27 o
 -21  12   4    19255.31    19112.06   1296.59 o
 -20  12   4     4272.57     3699.43    636.94 o
 -19  12   4      113.76     -105.66    420.31 o
 -18  12   4    18140.05    17840.15    833.15 o
 -17  12   4    43471.00    44312.78   1028.33 o
 -16  12   4     3102.96     2636.46    324.42 o
 -15  12   4    19724.75    19809.18    606.56 o
 -14  12   4    20581.97    20090.27    592.96 o
 -13  12   4    17700.60    18009.93    538.23 o
 -12  12   4     3898.15     3869.34    273.61 o
 -11  12   4    84786.59    87643.89   1997.30 o
 -10  12   4    87024.65    87674.53   1282.85 o
  -9  12   4    58855.46    60051.60    934.41 o
  -8  12   4    30733.97    30163.98    550.04 o
  -7  12   4     1222.55     1692.83    182.19 o
  -6  12   4      983.91     1174.86    126.67 o
  -5  12   4    22049.96    22829.80    620.07 o
  -4  12   4   460589.34   457707.94   5842.87 o
  -3  12   4     3047.32     3454.61    229.16 o
  -2  12   4    35441.01    35402.29    494.35 o
  -1  12   4    94389.30    92489.64   1085.08 o
   0  12   4    81825.27    80673.35    962.06 o
   1  12   4     4273.91     4346.73    205.63 o
   2  12   4     3703.45     3785.65    155.15 o
   3  12   4    24660.33    23799.21    421.11 o
   4  12   4   107435.49   109191.49   1331.77 o
   5  12   4   131844.77   133757.80   1598.39 o
   6  12   4     2507.94     2539.68    148.33 o
   7  12   4     6192.78     6863.64    332.29 o
   8  12   4   242603.67   254155.58   3512.42 o
   9  12   4    14542.68    15233.14    368.44 o
  10  12   4    25719.19    26864.03    505.67 o
  11  12   4     6649.83     6869.69    365.95 o
  12  12   4    44896.96    45528.55   1054.76 o
  13  12   4     7886.82     6674.25    391.90 o
  14  12   4   227611.13   231804.92   4091.00 o
  15  12   4     1960.23     2325.86    312.93 o
  16  12   4      844.06     1049.33    414.19 o
  17  12   4     4383.56     3227.18    407.88 o
  18  12   4    27157.89    25283.64    847.06 o
  19  12   4     9455.02     8796.81    698.79 o
  20  12   4     3056.08     2056.88    549.49 o
  21  12   4    21776.00    19394.13   1008.30 o
 -22  13   4     1595.92     3863.20    921.86 o
 -21  13   4      220.12      282.83   1093.24 o
 -20  13   4      467.49     -584.16    802.31 o
 -19  13   4       69.94     -323.88    548.08 o
 -18  13   4     1021.52      609.80    398.61 o
 -17  13   4    12320.56    12286.33    573.96 o
 -16  13   4     1776.15     1373.04    398.39 o
 -15  13   4    14825.23    13968.07    652.92 o
 -14  13   4     5253.03     4973.78    335.68 o
 -13  13   4     6169.55     5750.07    365.52 o
 -12  13   4      666.82      422.78    290.91 o
 -11  13   4     8533.45     8924.44    369.28 o
 -10  13   4      269.85       94.83    166.62 o
  -9  13   4    16656.84    16572.32    414.55 o
  -8  13   4      676.97      702.12    147.13 o
  -7  13   4    12857.80    13472.00    463.57 o
  -6  13   4     1775.08     2194.89    178.63 o
  -5  13   4     1213.32     1590.95    219.99 o
  -4  13   4    17951.93    17543.01    355.14 o
  -3  13   4    28929.84    28330.22    462.91 o
  -2  13   4     3094.99     3099.46    163.63 o
  -1  13   4       40.67      480.55    150.87 o
   0  13   4      129.27      243.61    140.60 o
   1  13   4     8716.72     8967.02    221.64 o
   2  13   4   110812.09   112288.32   1360.88 o
   3  13   4      664.12      640.31    148.73 o
   4  13   4     2771.76     2926.73    174.59 o
   5  13   4    86356.14    87133.37   1106.97 o
   6  13   4    27849.29    27621.79    459.95 o
   7  13   4     6518.88     6789.90    309.02 o
   8  13   4    27048.47    27433.44    555.46 o
   9  13   4    50001.78    52581.80    894.48 o
  10  13   4     4764.54     5119.46    332.69 o
  11  13   4    11343.16    11413.28    468.70 o
  12  13   4     3155.42     2895.61    404.45 o
  13  13   4    31297.40    31324.19    853.81 o
  14  13   4    20752.04    20999.75    755.69 o
  15  13   4      541.35      770.61    309.45 o
  16  13   4     8427.20     7267.59    474.91 o
  17  13   4      739.19      735.82    328.54 o
  18  13   4    18423.92    17989.86   1085.65 o
  19  13   4     1595.67     1340.61    530.21 o
  20  13   4      400.98     1276.03    536.12 o
  21  13   4    18384.19    17944.44   1110.44 o
 -22  14   4     8211.06     8134.23   1205.74 o
 -21  14   4    20600.96    23013.07   1559.25 o
 -20  14   4    17357.37    17642.75   1238.60 o
 -19  14   4    13620.49    14207.91   1100.23 o
 -18  14   4       34.13     -479.90    479.90 o
 -17  14   4       75.76      558.46    407.41 o
 -16  14   4       88.48     -389.55    389.55 o
 -15  14   4    18451.06    19068.67    985.12 o
 -14  14   4    15131.55    15681.76    592.94 o
 -13  14   4     6730.32     7250.37    410.19 o
 -12  14   4     1357.58     1383.14    276.68 o
 -11  14   4     3665.32     2947.10    281.80 o
 -10  14   4    22841.21    22798.87    563.38 o
  -9  14   4     1499.96     1725.54    218.21 o
  -8  14   4    26084.10    24855.77    539.61 o
  -7  14   4     6673.12     6589.42    276.39 o
  -6  14   4      127.72      125.67    151.84 o
  -5  14   4     1519.53     1406.77    154.39 o
  -4  14   4    24264.64    23118.52    433.79 o
  -3  14   4    29416.67    28483.42    508.90 o
  -2  14   4     1158.29     1545.97    164.39 o
  -1  14   4    40313.09    40554.86    593.22 o
   0  14   4    10950.24    10410.26    235.12 o
   1  14   4    47313.82    47003.93    659.62 o
   2  14   4     7448.23     7531.41    206.05 o
   3  14   4     1094.32     1265.79    130.64 o
   4  14   4    16978.79    17390.29    341.42 o
   5  14   4     5931.28     5634.24    202.24 o
   6  14   4    56996.52    58467.10    813.39 o
   7  14   4     6175.45     6167.41    215.44 o
   8  14   4       34.89      949.95    165.62 o
   9  14   4    23551.44    24374.76    627.53 o
  10  14   4     5961.18     5875.29    356.80 o
  11  14   4    26803.46    26231.92    855.48 o
  12  14   4     1175.40     1157.63    285.67 o
  13  14   4     4271.87     4063.55    357.79 o
  14  14   4      133.55       16.37    288.32 o
  15  14   4     6590.16     7054.30    456.80 o
  16  14   4     2717.54     2330.66    343.00 o
  17  14   4     2762.25     2157.91    388.43 o
  18  14   4     3259.88     2757.43    575.10 o
  19  14   4     1128.52     1876.38    579.33 o
  20  14   4     8721.62     9322.70    792.04 o
 -21  15   4    23911.15    24480.95   1548.16 o
 -20  15   4     2082.95     2416.58    848.13 o
 -19  15   4    48694.22    52123.12   2078.00 o
 -18  15   4     9524.55     8674.64    951.43 o
 -17  15   4     6523.90     5566.92    553.95 o
 -16  15   4     3322.54     2769.43    471.23 o
 -15  15   4     1105.25      870.45    402.37 o
 -14  15   4    49456.02    50917.42   1639.29 o
 -13  15   4     9433.26     8999.26    601.99 o
 -12  15   4    43900.13    43664.71   1096.52 o
 -11  15   4    15182.85    14610.38    591.14 o
 -10  15   4     1746.10     2028.63    324.89 o
  -9  15   4    18533.58    18648.85    583.17 o
  -8  15   4      320.40      671.62    169.57 o
  -7  15   4     1087.03     1311.07    192.21 o
  -6  15   4     4513.38     4379.53    191.99 o
  -5  15   4     3274.16     3180.75    178.39 o
  -4  15   4    60396.43    59059.96    932.21 o
  -3  15   4     3642.70     3866.79    186.89 o
  -2  15   4    13258.88    13099.18    337.22 o
  -1  15   4    15386.98    15203.51    337.77 o
   0  15   4    70763.98    73098.84    918.28 o
   1  15   4    14282.95    13713.28    291.51 o
   2  15   4    10765.06    10612.07    240.48 o
   3  15   4    40242.71    40549.07    613.23 o
   4  15   4       53.45      132.24    117.93 o
   5  15   4      120.95      235.20    143.53 o
   6  15   4    80963.62    82292.32   1084.86 o
   7  15   4      810.57      551.45    193.86 o
   8  15   4      835.21      874.71    159.48 o
   9  15   4     6588.16     6717.27    311.25 o
  10  15   4      588.62      626.83    223.13 o
  11  15   4     8409.05     8811.17    410.73 o
  12  15   4     5136.32     5310.91    394.44 o
  13  15   4    68168.24    69940.03   1518.89 o
  14  15   4    10731.29    11240.97    535.13 o
  15  15   4    27754.22    27986.00    857.73 o
  16  15   4     1229.80      887.86    318.29 o
  17  15   4     1752.51      906.75    571.74 o
  18  15   4      551.31     -280.29    450.65 o
  19  15   4     2112.49     2181.22    820.45 o
  20  15   4     5133.51     5349.77    887.10 o
 -20  16   4     9842.27     8777.37    907.00 o
 -19  16   4     4648.81     3687.39    776.36 o
 -18  16   4     1002.47      466.99    814.74 o
 -17  16   4     1759.93     1105.54    519.19 o
 -16  16   4     2419.11     2082.34    537.28 o
 -15  16   4    14900.13    14008.17    790.79 o
 -14  16   4    52922.41    51594.43   1537.41 o
 -13  16   4    22929.86    21628.98    900.72 o
 -12  16   4     2318.92     1941.42    384.52 o
 -11  16   4    10274.67    10094.56    484.42 o
 -10  16   4    37968.91    39206.15   1059.90 o
  -9  16   4     5471.96     5687.95    336.61 o
  -8  16   4    60484.70    62465.86   1101.93 o
  -7  16   4     1016.57     1133.93    197.47 o
  -6  16   4    46252.20    46168.98    762.37 o
  -5  16   4        9.50       12.54    174.19 o
  -4  16   4      904.60      856.39    201.05 o
  -3  16   4     3150.90     2789.82    226.76 o
  -2  16   4     3745.65     3771.09    187.62 o
  -1  16   4    31747.50    31179.37    553.94 o
   0  16   4    61691.71    63466.20   1086.10 o
   1  16   4     8477.42     8372.55    233.86 o
   2  16   4     9316.68     9230.73    235.32 o
   3  16   4    93635.45    96386.78   1238.65 o
   4  16   4   155183.47   157479.05   1906.25 o
   5  16   4    27422.71    27863.14    491.10 o
   6  16   4       21.67      -75.27    158.03 o
   7  16   4      108.68      218.34    143.37 o
   8  16   4    78037.31    82262.79   1110.21 o
   9  16   4    50923.28    53331.72    836.93 o
  10  16   4    73068.59    76890.97   1239.87 o
  11  16   4    23850.95    23889.82    606.78 o
  12  16   4    34453.63    35709.99    936.18 o
  13  16   4      821.45      934.80    334.01 o
  14  16   4    32785.43    33037.46    772.35 o
  15  16   4     5198.62     4294.73    411.76 o
  16  16   4     9632.96     8713.60    437.00 o
  17  16   4     6756.33     7053.53    428.04 o
  18  16   4    14393.77    12909.36    737.80 o
  19  16   4      535.62     1498.95    565.82 o
 -19  17   4     1143.51      -89.99    854.56 o
 -18  17   4      812.13     -218.54    516.42 o
 -17  17   4    18650.42    16216.81   1508.78 o
 -16  17   4    10984.24     9717.14    693.97 o
 -15  17   4     9691.49     9459.47    676.53 o
 -14  17   4     1765.85     2575.00    501.85 o
 -13  17   4     2748.32     1951.75    662.08 o
 -12  17   4   105884.82   108474.31   2209.25 o
 -11  17   4    18182.28    18075.93    685.15 o
 -10  17   4     1924.61     2790.80    406.05 o
  -9  17   4     6136.30     6037.90    314.13 o
  -8  17   4       51.58      312.67    197.06 o
  -7  17   4    32801.19    33179.00    723.56 o
  -6  17   4    88480.36    89562.01   1475.19 o
  -5  17   4    78782.27    78120.01   1230.21 o
  -4  17   4      112.20      -50.39    197.52 o
  -3  17   4    24768.72    25352.23    604.71 o
  -2  17   4     8312.63     7936.72    336.71 o
  -1  17   4    22920.55    22968.52    528.36 o
   0  17   4    69361.52    69900.23   1213.97 o
   1  17   4   109218.85   112054.02   1423.40 o
   2  17   4     6425.78     6641.56    251.86 o
   3  17   4      921.03      913.89    162.10 o
   4  17   4     1373.90     1859.76    206.36 o
   5  17   4     5473.22     5277.75    217.79 o
   6  17   4    25079.01    25934.22    610.45 o
   7  17   4     6107.12     6330.48    246.82 o
   8  17   4     1540.56     2006.08    193.62 o
   9  17   4     3577.49     4015.35    255.11 o
  10  17   4     6891.37     7282.72    405.91 o
  11  17   4      949.60     1106.43    273.73 o
  12  17   4     1294.40      341.91    433.12 o
  13  17   4    42915.79    44490.16    919.00 o
  14  17   4     8140.19     8072.02    400.68 o
  15  17   4      107.19      416.02    365.28 o
  16  17   4      662.73      103.97    337.15 o
  17  17   4      851.71      764.96    327.99 o
  18  17   4    28381.97    24121.09    934.16 o
 -19  18   4       95.21     -224.39    783.12 o
 -18  18   4    24301.80    25646.02   3366.79 o
 -17  18   4    15284.63    15227.82   1143.47 o
 -16  18   4    80809.86    84210.00   2238.99 o
 -15  18   4    10354.21     9733.64    718.18 o
 -14  18   4    11528.56     9596.33    559.70 o
 -13  18   4    10915.69     8747.60    544.86 o
 -12  18   4    72345.30    74503.51   1474.28 o
 -11  18   4     1140.89      736.39    326.16 o
 -10  18   4     2792.12     3371.41    318.85 o
  -9  18   4      456.70       90.29    357.59 o
  -8  18   4    50494.22    51898.20   1025.86 o
  -7  18   4    33943.78    34656.58    813.07 o
  -6  18   4    29567.98    29099.89    672.77 o
  -5  18   4     3287.09     3416.53    288.04 o
  -4  18   4   143050.59   148509.25   2264.61 o
  -3  18   4   131398.73   130130.73   1886.61 o
  -2  18   4      884.86     1090.36    244.60 o
  -1  18   4      807.42     1145.48    309.78 o
   0  18   4     3672.44     3941.98    291.65 o
   1  18   4    21127.02    21856.08    578.49 o
   2  18   4     6099.59     5681.10    314.15 o
   3  18   4    10337.13    10278.63    363.91 o
   4  18   4     5983.95     5777.64    294.51 o
   5  18   4      950.06      627.58    284.96 o
   6  18   4    56860.84    59138.17   1129.92 o
   7  18   4     1626.26     1600.84    216.04 o
   8  18   4      373.32      547.91    199.36 o
   9  18   4    27868.65    26693.56    714.16 o
  10  18   4    42219.41    42805.76   1067.56 o
  11  18   4      656.92        2.53    353.74 o
  12  18   4    16174.13    15139.04    543.15 o
  13  18   4      714.91      261.30    296.54 o
  14  18   4    25787.42    24588.48    741.29 o
  15  18   4    45319.93    43930.66   1199.82 o
  16  18   4    79219.01    78135.51   1584.82 o
  17  18   4       54.50     -506.47    506.47 o
 -18  19   4     3227.59     2724.07    741.84 o
 -17  19   4     2395.54     3420.42    878.95 o
 -16  19   4     7261.19     6283.32    931.03 o
 -15  19   4     7298.63     7536.90    939.52 o
 -14  19   4      139.70       50.29    453.95 o
 -13  19   4       72.61       48.91    459.44 o
 -12  19   4    10456.31    10675.98    602.04 o
 -11  19   4       14.45     -244.81    330.91 o
 -10  19   4     2763.49     2872.28    421.64 o
  -9  19   4     3125.06     3308.82    415.66 o
  -8  19   4   103086.28   108926.03   2447.85 o
  -7  19   4     2044.63     2152.19    267.75 o
  -6  19   4     7980.07     8809.42    592.48 o
  -5  19   4     1805.26     2126.77    270.60 o
  -4  19   4    36472.52    37312.05    741.79 o
  -3  19   4     3567.03     3740.23    287.70 o
  -2  19   4   100816.20   103310.23   1856.17 o
  -1  19   4    15317.20    15201.01    477.50 o
   0  19   4    10499.04    10033.75    400.56 o
   1  19   4      716.34      239.68    257.07 o
   2  19   4    12814.91    12678.41    455.26 o
   3  19   4     4067.83     3917.51    280.78 o
   4  19   4     5704.44     5479.74    340.13 o
   5  19   4    27635.30    27828.52    856.47 o
   6  19   4      482.94      233.18    263.70 o
   7  19   4     5994.98     6466.78    465.00 o
   8  19   4      710.41      312.11    307.93 o
   9  19   4     3953.37     3673.04    404.29 o
  10  19   4     1672.07     1898.41    391.31 o
  11  19   4    22236.90    21500.07    782.15 o
  12  19   4     1485.22     1216.25    369.48 o
  13  19   4     5235.55     5321.29    460.30 o
  14  19   4    18159.67    17250.86    676.75 o
  15  19   4    56286.10    54953.84   1410.94 o
  16  19   4    25289.46    22745.31   1024.66 o
 -16  20   4     7238.80     6897.04    740.89 o
 -15  20   4    12328.37    11052.54    831.72 o
 -14  20   4      551.60     -307.39    427.56 o
 -13  20   4     1624.22     1149.92    563.64 o
 -12  20   4      387.46     -405.07    405.07 o
 -11  20   4    29862.89    31071.45    868.49 o
 -10  20   4    31156.86    32523.08    980.81 o
  -9  20   4    17919.74    17657.15    628.69 o
  -8  20   4        6.23      193.01    273.31 o
  -7  20   4    11754.31    12046.79    466.69 o
  -6  20   4    10568.19    10768.00    459.00 o
  -5  20   4    85646.82    87027.30   1760.27 o
  -4  20   4      577.89      -17.00    307.24 o
  -3  20   4       22.06      267.93    282.35 o
  -2  20   4       96.97      854.00    306.12 o
  -1  20   4    12984.49    12754.39    511.11 o
   0  20   4     6251.66     6143.59    399.51 o
   1  20   4     1006.69      721.90    458.51 o
   2  20   4      124.77      665.18    287.40 o
   3  20   4        1.84      544.78    214.88 o
   4  20   4     2193.71     2509.31    270.37 o
   5  20   4      795.85      882.11    264.66 o
   6  20   4    42019.39    42311.73    826.46 o
   7  20   4      616.21      444.10    298.01 o
   8  20   4       18.96      367.58    428.28 o
   9  20   4      269.58      643.22    294.77 o
  10  20   4    11431.94    11170.53    598.84 o
  11  20   4    29099.69    28756.80    940.10 o
  12  20   4       28.59     -154.79    405.44 o
  13  20   4    19835.79    17994.09    753.84 o
  14  20   4      587.31      682.58    958.64 o
  15  20   4      434.02     -403.64    473.22 o
 -15  21   4     7453.49     4982.80   1260.00 o
 -14  21   4     2109.43      581.45    722.19 o
 -13  21   4    11045.38     9930.22    940.92 o
 -12  21   4      835.97     1200.49    707.77 o
 -11  21   4    21797.17    22767.97   1677.02 o
 -10  21   4       35.23      -34.16    460.81 o
  -9  21   4      902.98      886.93    461.30 o
  -8  21   4     1091.32     1089.05    419.93 o
  -7  21   4    18427.82    19992.95    654.20 o
  -6  21   4    15877.94    15603.38    586.38 o
  -5  21   4      904.90      339.25    286.70 o
  -4  21   4    13104.49    12474.91    476.44 o
  -3  21   4     1099.72      942.93    322.42 o
  -2  21   4       35.60     -286.44    286.44 o
  -1  21   4    24687.86    24325.75    717.86 o
   0  21   4      763.94      689.35    293.90 o
   1  21   4    18793.78    18404.19    616.57 o
   2  21   4     4372.22     3672.85    373.88 o
   3  21   4       16.49       58.01    325.68 o
   4  21   4    46656.42    49173.89   1394.67 o
   5  21   4    38417.27    39193.14   1399.68 o
   6  21   4    39683.56    39727.10    913.62 o
   7  21   4     1154.29      580.70    350.41 o
   8  21   4     2396.95     1860.62    431.32 o
   9  21   4    18832.06    17405.35    661.29 o
  10  21   4      143.21      335.77    489.26 o
  11  21   4       63.65      156.81    456.07 o
  12  21   4    12198.06    10793.08    759.14 o
  13  21   4       88.24     -506.88    506.88 o
  14  21   4      494.36     -285.88    492.86 o
 -14  22   4      770.61      662.79    647.69 o
 -13  22   4     3484.64     3697.53    627.59 o
 -12  22   4     1744.29      567.77    463.21 o
 -11  22   4     2205.39      646.17    869.31 o
 -10  22   4     3917.49     3734.49    500.55 o
  -9  22   4     3581.18     2891.72    486.16 o
  -8  22   4    10909.13    10161.38    692.55 o
  -7  22   4      818.89      710.84    465.55 o
  -6  22   4       62.00      -46.44    325.32 o
  -5  22   4     2403.15     1669.72    403.84 o
  -4  22   4     7729.38     8109.78    507.84 o
  -3  22   4     2306.62     1570.24    341.95 o
  -2  22   4     1294.79      964.09    297.80 o
  -1  22   4    18747.70    18274.34    693.34 o
   0  22   4     1031.96     1302.26    299.80 o
   1  22   4      720.73      696.13    345.87 o
   2  22   4     4388.85     3909.28    443.79 o
   3  22   4    10410.46    10918.28    648.76 o
   4  22   4    11954.59    11403.73    527.46 o
   5  22   4     2453.51     1989.05    427.61 o
   6  22   4      114.79      374.56    367.06 o
   7  22   4    16994.39    16035.33    815.78 o
   8  22   4     2478.73     1548.05    468.48 o
   9  22   4     1632.08     1415.28    551.04 o
  10  22   4       73.54      324.07   1242.77 o
  11  22   4      263.87       97.34    540.52 o
  12  22   4     5361.87     3602.23    542.42 o
 -12  23   4    39134.11    37143.01   1321.17 o
 -11  23   4     9029.80     7353.44    598.51 o
 -10  23   4      877.65      359.62    583.00 o
  -9  23   4    22264.72    22574.08    880.68 o
  -8  23   4    35203.37    34302.00   1045.84 o
  -7  23   4      820.84      308.17    436.88 o
  -6  23   4      828.79     1270.69    548.03 o
  -5  23   4    18538.80    18506.93    710.70 o
  -4  23   4     9140.60     9118.38    543.18 o
  -3  23   4    20917.54    20207.54    831.51 o
  -2  23   4    10238.54     9784.46    669.99 o
  -1  23   4    22319.20    22159.81    819.43 o
   0  23   4    15518.76    14682.69    677.20 o
   1  23   4    22846.24    22382.03    712.55 o
   2  23   4     5013.60     3757.96    527.82 o
   3  23   4     3790.24     2878.32    466.53 o
   4  23   4     6740.01     6397.31    461.20 o
   5  23   4      409.93      548.48    346.37 o
   6  23   4    16616.86    15423.72    990.21 o
   7  23   4      253.77      451.98    437.25 o
   8  23   4     2638.44      931.09    753.91 o
   9  23   4     4132.05     2275.87    844.00 o
  10  23   4     2892.78     1550.51    545.69 o
 -10  24   4    26866.92    22953.57   1316.60 o
  -9  24   4     1338.45     1377.86    690.55 o
  -8  24   4        6.14      366.25    686.27 o
  -7  24   4       53.30     -237.95    902.84 o
  -6  24   4     8862.54     8180.09   1115.33 o
  -5  24   4    54424.88    54637.78   1949.53 o
  -4  24   4     9593.42    10005.67    847.58 o
  -3  24   4     6012.97     5965.14    732.28 o
  -2  24   4     8406.23     9155.65    681.48 o
  -1  24   4     5693.55     6467.31    781.40 o
   0  24   4     4460.47     4417.05    491.70 o
   1  24   4     1623.89     1623.30    429.69 o
   2  24   4     3532.18     3618.41    428.67 o
   3  24   4    12610.70    11330.97    631.66 o
   4  24   4    12083.62    13068.91    756.16 o
   5  24   4    10373.92     7472.03    868.82 o
   6  24   4    17830.31    15769.47   1272.77 o
   7  24   4     8205.80     7897.78    799.96 o
  -7  25   4    21748.99    21016.44   1137.16 o
  -6  25   4    12358.16    12190.79   1017.95 o
  -5  25   4    25795.42    27961.36   1368.26 o
  -4  25   4      728.00     1294.66    731.03 o
  -3  25   4      589.06     2439.62    762.53 o
  -2  25   4       47.83      517.94    684.71 o
  -1  25   4     1974.20     1918.30    693.05 o
   0  25   4    78911.97    77770.20   2483.01 o
   1  25   4    29130.26    28719.79   1729.63 o
   2  25   4     5395.22     6609.27    711.59 o
   3  25   4        4.88     -394.11    511.07 o
   4  25   4     2275.08     2590.28    786.33 o
   5  25   4     1141.73      775.24    961.56 o
 -26   1   5    11798.00    13755.89   1426.33 o
 -25   1   5    23887.76    24172.33   1109.45 o
 -24   1   5    29325.84    30303.26    895.62 o
 -23   1   5       44.26       93.83    368.44 o
 -22   1   5    10184.75    10468.29    577.53 o
 -21   1   5    53110.22    55441.75   1233.28 o
 -20   1   5    24215.67    24276.85    850.96 o
 -19   1   5     1453.45     1301.73    221.03 o
 -18   1   5    61275.88    63791.56   1070.54 o
 -17   1   5    13954.03    13795.57    440.69 o
 -16   1   5     4695.07     4573.12    291.42 o
 -15   1   5     1811.40     2051.20    257.44 o
 -14   1   5     1421.85     1229.94    224.66 o
 -13   1   5     4119.88     4257.69    386.34 o
 -12   1   5     6119.08     6287.48    233.99 o
 -11   1   5    11223.03    10687.43    295.56 o
 -10   1   5    42617.18    41817.04   1061.99 o
  -9   1   5      376.33      607.62     96.71 o
  -8   1   5    23598.38    22458.48    525.41 o
  -7   1   5    26182.87    25143.74    397.89 o
  -6   1   5       38.48      436.54     83.12 o
  -5   1   5    27552.45    26933.17    359.81 o
  -4   1   5    31178.80    28270.28    372.05 o
  -3   1   5    10864.27    11005.55    133.38 o
  -2   1   5     1490.07     1545.77     46.25 o
  -1   1   5   204401.92   201918.05   1521.91 o
   0   1   5    15246.42    15321.56    165.11 o
   1   1   5    19243.58    20304.27    285.55 o
   2   1   5    69480.45    67890.16    692.69 o
   3   1   5    27304.01    27469.00    320.26 o
   4   1   5     1081.49     1334.19     41.28 o
   5   1   5     1514.07     1631.16     70.78 o
   6   1   5   281520.75   291029.50   3866.34 o
   7   1   5    12604.52    12877.53    386.59 o
   8   1   5   206122.45   213905.89   3099.03 o
   9   1   5    80418.70    83550.45   1294.98 o
  10   1   5    14179.64    14400.91    315.17 o
  11   1   5      288.06      427.66     93.94 o
  12   1   5       44.94      224.45    160.86 o
  13   1   5    45713.73    44650.63   1092.25 o
  14   1   5    48120.49    46889.15   2605.18 o
  15   1   5   143660.97   143997.22   3583.83 o
  16   1   5     1488.38      963.06    373.75 o
  17   1   5     2289.63     1669.64    363.19 o
  18   1   5    17176.18    15573.58    657.99 o
  19   1   5     4683.03     4387.42    453.75 o
  20   1   5    40569.11    40451.93   1177.33 o
  21   1   5      452.57      -32.45    456.28 o
  22   1   5    18343.91    16621.20    895.06 o
  23   1   5       77.54      442.85    462.38 o
  24   1   5    24212.83    24638.66   1072.68 o
 -26   2   5     9187.90    10573.80    823.92 o
 -25   2   5     5732.12     5200.24    551.77 o
 -24   2   5     7249.09     6737.48    536.28 o
 -23   2   5     2297.91     2188.16    374.86 o
 -22   2   5       20.18      344.30    315.08 o
 -21   2   5     2659.28     2581.40    431.83 o
 -20   2   5    56667.74    56818.92   1134.31 o
 -19   2   5     1537.55     1024.74    340.09 o
 -18   2   5    34950.57    35133.62    772.05 o
 -17   2   5    82204.20    84503.22   1450.24 o
 -16   2   5       89.22      193.42    177.05 o
 -15   2   5    81091.18    80380.01   1331.77 o
 -14   2   5    29128.72    29096.47    573.56 o
 -13   2   5   364052.53   360286.59   6104.19 o
 -12   2   5     3395.29     3136.94    174.01 o
 -11   2   5    76294.15    73571.91   1242.72 o
 -10   2   5      186.09      846.37    210.39 o
  -9   2   5     2631.23     2940.21    164.78 o
  -8   2   5   161457.80   154699.31   2351.02 o
  -7   2   5   166275.95   159761.73   3235.29 o
  -6   2   5     1957.09     2115.32     93.61 o
  -5   2   5      262.12      712.56     65.14 o
  -4   2   5     1127.79     1480.07     62.03 o
  -3   2   5    35202.90    33199.22    329.21 o
  -2   2   5     5999.15     4757.17     83.96 o
  -1   2   5      938.66     1389.73     44.42 o
   0   2   5    18524.93    18249.55    177.41 o
   1   2   5    43915.35    42510.17    430.20 o
   2   2   5   431058.16   435177.22   4969.02 o
   3   2   5     1958.06     2357.32    110.26 o
   4   2   5    63460.50    64438.25    702.44 o
   5   2   5    59344.39    59148.18    783.17 o
   6   2   5   433132.88   438507.81   6335.00 o
   7   2   5    48638.00    50087.68    734.85 o
   8   2   5   271247.56   275129.25   3654.36 o
   9   2   5    44918.58    45927.23    655.64 o
  10   2   5    46313.95    46383.32    657.50 o
  11   2   5   100804.79   100921.18   2486.39 o
  12   2   5   454629.16   466969.72  14295.89 o
  13   2   5    34523.86    33886.14   1188.68 o
  14   2   5    70689.40    70073.68   2199.78 o
  15   2   5    12535.96    11537.17    570.42 o
  16   2   5    10996.41    10358.99    576.79 o
  17   2   5    25582.66    25439.19   1121.06 o
  18   2   5    11350.82    10462.92    547.84 o
  19   2   5      548.97      346.33    364.81 o
  20   2   5    23305.23    22553.14    860.47 o
  21   2   5      339.77      300.36    453.62 o
  22   2   5     6320.17     5442.85    597.82 o
  23   2   5     6951.91     6683.85    649.34 o
  24   2   5    21899.86    21969.09    911.18 o
 -26   3   5     2421.49     1745.25    750.26 o
 -25   3   5     5418.13     6668.11    696.31 o
 -24   3   5     3756.31     4129.94    486.84 o
 -23   3   5      658.08      896.83    336.39 o
 -22   3   5    33204.92    34989.03    951.59 o
 -21   3   5     5820.68     6325.67    463.76 o
 -20   3   5    36317.89    37979.73    964.24 o
 -19   3   5    30446.59    28916.16    874.17 o
 -18   3   5     3489.50     3907.80    338.56 o
 -17   3   5    10559.94    10171.05    379.70 o
 -16   3   5    15901.19    15820.50    380.06 o
 -15   3   5    11084.61    10926.51    319.47 o
 -14   3   5    30349.23    30043.13    592.03 o
 -13   3   5    31505.20    31092.54    597.19 o
 -12   3   5    19270.13    19644.92    454.69 o
 -11   3   5    67853.82    68355.42   1171.54 o
 -10   3   5   192071.81   193916.42   2991.49 o
  -9   3   5   154304.77   153041.38   2378.80 o
  -8   3   5    18173.18    18239.08    344.84 o
  -7   3   5      959.79     1237.67     82.16 o
  -6   3   5    17882.33    17444.64    291.24 o
  -5   3   5   143067.13   137313.63   1657.05 o
  -4   3   5   111656.29   107347.99   1077.26 o
  -3   3   5    86772.66    80139.86    750.35 o
  -2   3   5    53535.09    50675.85    509.49 o
  -1   3   5    14023.95    14019.67    143.96 o
   0   3   5    39191.38    38814.55    341.06 o
   1   3   5   128763.33   128319.40   1139.72 o
   2   3   5      156.33      173.71     53.83 o
   3   3   5     9329.59     8793.07    216.66 o
   4   3   5     9706.36    10072.01    166.19 o
   5   3   5   377926.94   382220.31   5071.03 o
   6   3   5    49689.82    49293.75    693.05 o
   7   3   5     8258.86     8235.25    177.23 o
   8   3   5    10288.66    10140.60    209.25 o
   9   3   5    74377.43    72939.02   1065.36 o
  10   3   5     3865.77     3935.37    147.91 o
  11   3   5   148174.23   151543.50   3108.20 o
  12   3   5    63066.17    63072.70   1070.11 o
  13   3   5   123661.88   124105.04   2833.85 o
  14   3   5    81732.24    79596.61   1778.09 o
  15   3   5     6499.04     6567.33    687.63 o
  16   3   5    10273.96     9184.08    540.25 o
  17   3   5      361.13      729.69    343.35 o
  18   3   5    90199.16    90122.68   2201.96 o
  19   3   5    41343.86    40079.25   1210.38 o
  20   3   5     2553.53     2320.95    513.15 o
  21   3   5     3116.57     3444.03    525.30 o
  22   3   5       25.33     -606.36    707.64 o
  23   3   5       29.83     -513.72    513.72 o
  24   3   5      784.44      -32.51    518.66 o
 -25   4   5       53.50      629.01    514.72 o
 -24   4   5     1937.03     2871.68    429.71 o
 -23   4   5    11916.15    11702.52    585.16 o
 -22   4   5      137.08      184.49    376.61 o
 -21   4   5     5864.93     6212.27    472.04 o
 -20   4   5    46844.41    47845.07   1472.25 o
 -19   4   5     3447.58     3668.50    401.50 o
 -18   4   5    29578.88    29688.19    679.80 o
 -17   4   5    39616.02    40462.48    826.06 o
 -16   4   5    55409.36    55835.36    981.44 o
 -15   4   5       13.62       79.22    153.00 o
 -14   4   5    70735.53    70446.19   1206.63 o
 -13   4   5      787.34      835.08    172.23 o
 -12   4   5    17621.43    17292.72    401.44 o
 -11   4   5    87538.12    85623.79   1321.87 o
 -10   4   5   328106.75   323604.84   4097.81 o
  -9   4   5       50.02      699.21     84.78 o
  -8   4   5    11370.09    11410.00    212.58 o
  -7   4   5       80.47      295.66     75.34 o
  -6   4   5     6851.83     6847.70    181.80 o
  -5   4   5   245954.16   235244.55   2774.93 o
  -4   4   5   218461.97   209326.88   1966.49 o
  -3   4   5    24545.23    23508.33    274.95 o
  -2   4   5    29937.90    29852.26    339.53 o
  -1   4   5    14397.02    14268.51    186.97 o
   0   4   5    14483.10    14826.34    164.43 o
   1   4   5    46535.71    47261.43    450.31 o
   2   4   5    13753.41    13895.02    189.98 o
   3   4   5    29569.45    29401.72    515.33 o
   4   4   5    37654.50    38018.48    636.00 o
   5   4   5       59.62      368.51    149.58 o
   6   4   5     2468.32     2648.22    123.59 o
   7   4   5     9255.75     8791.69    210.73 o
   8   4   5    62642.15    64171.23    944.00 o
   9   4   5     1964.08     2330.34    146.08 o
  10   4   5     2262.21     2331.43    147.90 o
  11   4   5    13133.13    13253.71    325.90 o
  12   4   5    20060.90    19168.00    505.13 o
  13   4   5    66145.16    65902.92   1295.67 o
  14   4   5    25108.28    24000.06    819.43 o
  15   4   5    42328.88    38763.55   1321.30 o
  16   4   5      678.71      388.76    404.57 o
  17   4   5    31749.93    29878.11   1015.49 o
  18   4   5    14119.35    14754.36    723.01 o
  19   4   5     4448.88     3490.40    844.83 o
  20   4   5     8207.79     6983.94    531.84 o
  21   4   5    56100.75    57630.00   1491.19 o
  22   4   5     5362.30     4832.18    549.39 o
  23   4   5    29912.04    29424.27   1049.41 o
  24   4   5      851.43      483.81    501.31 o
 -25   5   5      944.11     1486.34    601.02 o
 -24   5   5      156.24      804.68    420.62 o
 -23   5   5    55165.36    58041.49   1213.60 o
 -22   5   5    13685.07    14786.70    624.31 o
 -21   5   5    22398.82    22563.50    747.17 o
 -20   5   5     1874.97     1679.05    350.94 o
 -19   5   5     4515.05     4098.58    373.35 o
 -18   5   5     1401.10     1164.68    350.55 o
 -17   5   5    17934.23    18293.50    467.10 o
 -16   5   5    27010.06    27056.69    585.48 o
 -15   5   5    22646.80    22343.03    499.82 o
 -14   5   5     1507.51     1766.24    172.41 o
 -13   5   5    37855.89    38202.12    706.38 o
 -12   5   5    36929.17    35629.02    660.87 o
 -11   5   5   130486.43   131323.75   1941.38 o
 -10   5   5   166632.20   161033.16   2327.19 o
  -9   5   5     7637.31     7886.14    233.45 o
  -8   5   5      300.26      659.15     79.16 o
  -7   5   5    37245.56    36202.41    476.69 o
  -6   5   5   205962.50   202718.19   2419.01 o
  -5   5   5   440688.53   415907.84   4448.34 o
  -4   5   5   799833.56   751850.69   9728.17 o
  -3   5   5    69799.36    66841.81    670.97 o
  -2   5   5   600074.50   586472.56   9337.39 o
  -1   5   5   332635.03   334663.53   3437.08 o
   0   5   5   126273.27   128523.32   1219.85 o
   1   5   5   360017.59   357313.47   5043.83 o
   2   5   5    22681.33    22458.59    253.02 o
   3   5   5   159866.83   161591.36   1804.24 o
   4   5   5    37002.11    37054.40    530.57 o
   5   5   5   200369.28   206016.64   2744.04 o
   6   5   5    41330.15    41809.01    659.37 o
   7   5   5   104953.36   106040.73   1482.51 o
   8   5   5     6814.41     6970.85    259.51 o
   9   5   5    31797.23    32333.61    609.77 o
  10   5   5    18826.65    18946.99    458.51 o
  11   5   5     1841.37     1906.15    140.54 o
  12   5   5       39.32      324.33    290.85 o
  13   5   5     5072.45     4521.97    248.26 o
  14   5   5   210526.22   212580.14   3670.37 o
  15   5   5      651.64      894.28    337.62 o
  16   5   5    11497.78     9969.03    575.83 o
  17   5   5    23805.95    24031.19    902.93 o
  18   5   5    46790.54    45046.94   1358.53 o
  19   5   5       70.47      230.12    396.07 o
  20   5   5    35149.81    34512.06   1223.17 o
  21   5   5     2580.82     2388.52    755.28 o
  22   5   5    25016.08    25023.60    971.44 o
  23   5   5      224.85      384.91    633.15 o
 -25   6   5       15.71      -55.26    647.80 o
 -24   6   5     2823.62     3040.25    516.15 o
 -23   6   5     6451.50     5911.38    463.42 o
 -22   6   5     3928.96     3864.45    463.33 o
 -21   6   5     6977.47     7414.49    495.59 o
 -20   6   5      412.83      -93.02    331.57 o
 -19   6   5     1938.81     2037.53    363.09 o
 -18   6   5     6142.74     5643.99    435.18 o
 -17   6   5    77689.88    77780.83   1308.72 o
 -16   6   5     6038.37     5481.71    259.89 o
 -15   6   5       19.07      664.51    255.02 o
 -14   6   5     2162.09     2029.29    214.48 o
 -13   6   5    52961.96    51916.99    900.54 o
 -12   6   5    47181.91    45277.52    799.62 o
 -11   6   5    37428.92    36737.33    670.25 o
 -10   6   5    26295.54    25493.19    504.42 o
  -9   6   5    86512.18    85718.45   1197.43 o
  -8   6   5    13557.66    13778.26    267.37 o
  -7   6   5    10971.03    10850.62    196.10 o
  -6   6   5       37.58      403.05     83.07 o
  -5   6   5    87550.77    86508.59    995.52 o
  -4   6   5    59415.47    58249.84    603.77 o
  -3   6   5    13847.53    13845.97    203.85 o
  -2   6   5     1899.30     1988.97    122.30 o
  -1   6   5   108243.45   107198.74   1079.97 o
   0   6   5   162389.39   160818.53   1525.38 o
   1   6   5   161623.48   159978.97   1386.94 o
   2   6   5   121773.59   121490.73   1141.02 o
   3   6   5    19717.79    19684.37    263.80 o
   4   6   5    86626.07    87088.76   1146.69 o
   5   6   5    27729.29    28064.39    367.01 o
   6   6   5    10090.25    10866.99    349.34 o
   7   6   5    45109.53    44653.44    692.24 o
   8   6   5   356609.59   369575.69   5372.52 o
   9   6   5     4696.36     5010.10    202.09 o
  10   6   5      242.50      306.49    156.23 o
  11   6   5     5199.02     5279.65    339.58 o
  12   6   5     4111.77     4118.39    238.76 o
  13   6   5    65112.57    64132.78   1289.48 o
  14   6   5      616.37      671.44    192.74 o
  15   6   5    47195.22    46962.75   1035.06 o
  16   6   5    15321.28    13829.21    665.47 o
  17   6   5    16456.48    15755.06    742.69 o
  18   6   5     2340.99     1379.42    504.15 o
  19   6   5       84.81     -417.71    555.47 o
  20   6   5     6871.20     5297.90    618.42 o
  21   6   5    28596.82    28677.46   1139.81 o
  22   6   5      815.12      853.53    443.97 o
  23   6   5     1852.05     1225.95    658.05 o
 -25   7   5     5039.96     4817.01   1007.24 o
 -24   7   5    27603.67    28742.65    924.19 o
 -23   7   5     5107.53     5714.41    514.59 o
 -22   7   5      533.69       61.43    456.61 o
 -21   7   5     3483.92     3293.03    435.93 o
 -20   7   5    22231.92    22559.19    813.90 o
 -19   7   5    11438.56    11455.03    558.84 o
 -18   7   5    31621.32    30717.61    908.95 o
 -17   7   5    20401.56    19616.88    498.91 o
 -16   7   5       71.89      530.63    201.38 o
 -15   7   5    37459.30    36735.39    728.18 o
 -14   7   5     1044.39      776.10    203.42 o
 -13   7   5     1629.17     1866.47    208.47 o
 -12   7   5    19375.44    19071.02    437.93 o
 -11   7   5    46693.40    45832.20    803.60 o
 -10   7   5    18962.44    18269.83    427.90 o
  -9   7   5    11540.89    19538.30    954.33 o
  -8   7   5    22157.70    22188.84    405.96 o
  -7   7   5     5653.16     5653.83    135.94 o
  -6   7   5     4517.54     4917.80    133.91 o
  -5   7   5    34643.63    34553.79    423.26 o
  -4   7   5    31955.91    31496.05    469.82 o
  -3   7   5      534.15      724.38     75.37 o
  -2   7   5      177.17      653.27     83.89 o
  -1   7   5    81974.58    82826.85    819.84 o
   0   7   5     9621.50     9443.12    171.77 o
   1   7   5    29595.24    29454.53    316.36 o
   2   7   5     4612.68     4805.01    101.85 o
   3   7   5        2.06      342.41     52.65 o
   4   7   5    42924.47    42518.18    664.45 o
   5   7   5    49445.07    51066.85    690.42 o
   6   7   5    38962.32    40044.07    505.97 o
   7   7   5   276210.56   286220.47   3587.96 o
   8   7   5    38944.80    39210.56    633.09 o
   9   7   5    11750.59    11421.71    311.73 o
  10   7   5      749.42      681.27    157.73 o
  11   7   5     3908.62     3861.93    168.93 o
  12   7   5    85120.38    85812.16   1629.01 o
  13   7   5     4718.30     4667.65    355.35 o
  14   7   5    29964.71    29130.32    737.50 o
  15   7   5    42710.73    41717.89    970.42 o
  16   7   5    15530.71    13945.56    666.61 o
  17   7   5        7.84     -373.08    373.08 o
  18   7   5     9656.41    10004.67    656.17 o
  19   7   5       26.01      162.29    449.95 o
  20   7   5    10393.15     9335.14    699.85 o
  21   7   5      683.65     2603.77    659.81 o
  22   7   5    25734.32    25659.37    980.15 o
  23   7   5     3552.62     3374.90    589.68 o
 -24   8   5     5794.88     6554.34    726.38 o
 -23   8   5    13204.47    13113.29    750.87 o
 -22   8   5    14828.45    16566.65    794.55 o
 -21   8   5    20184.60    20673.21    809.97 o
 -20   8   5     8675.06     8647.30    693.16 o
 -19   8   5    15559.53    15221.10    761.47 o
 -18   8   5    45490.65    45267.98    999.25 o
 -17   8   5     3195.28     3014.97    230.21 o
 -16   8   5     3339.53     3267.69    235.81 o
 -15   8   5    51985.64    51386.41    937.52 o
 -14   8   5    37806.81    37637.57    736.02 o
 -13   8   5     8375.93     7893.63    282.20 o
 -12   8   5   131868.17   133040.98   2004.22 o
 -11   8   5    22948.35    22918.63    557.08 o
 -10   8   5   173469.72   174098.34   2530.72 o
  -9   8   5     2608.27     2774.68    171.75 o
  -8   8   5    38365.68    38696.46    629.86 o
  -7   8   5    43325.89    42446.18    609.09 o
  -6   8   5    20173.71    19536.02    311.09 o
  -5   8   5     4506.99     4518.45    138.53 o
  -4   8   5   137212.61   135388.05   1432.98 o
  -3   8   5    21295.62    21622.37    308.08 o
  -2   8   5     7578.33     7691.79    164.02 o
  -1   8   5    34034.61    33818.89    403.55 o
   0   8   5    98224.44    97056.15    999.10 o
   1   8   5     4710.94     4899.36    118.06 o
   2   8   5    14651.43    14618.48    233.68 o
   3   8   5     9103.93     9173.73    193.07 o
   4   8   5      552.97     1023.37     83.95 o
   5   8   5     7840.19     7990.86    203.84 o
   6   8   5   574442.69   594310.19   7286.30 o
   7   8   5     2006.55     2277.88    145.13 o
   8   8   5    35892.00    36774.75    606.02 o
   9   8   5    13483.19    13631.47    334.78 o
  10   8   5    40334.09    39694.84    726.12 o
  11   8   5    29037.18    28722.05    697.17 o
  12   8   5    28134.91    27226.32    695.49 o
  13   8   5    48932.96    49543.91   1074.56 o
  14   8   5    35924.01    36477.42    885.26 o
  15   8   5     1525.68     1595.78    248.29 o
  16   8   5    12270.03    11952.98    485.45 o
  17   8   5     3271.17     2932.74    519.97 o
  18   8   5     4636.81     3848.13    640.51 o
  19   8   5    24097.61    23329.73   1492.67 o
  20   8   5     5591.75     4740.39    605.18 o
  21   8   5     1300.10      199.07    536.91 o
  22   8   5      197.67      727.84    575.79 o
  23   8   5     7934.36     8313.64    783.07 o
 -24   9   5    22079.96    21867.03   1226.31 o
 -23   9   5    15074.85    14974.73    721.07 o
 -22   9   5      144.18     -428.42    428.42 o
 -21   9   5       39.87       96.34    648.43 o
 -20   9   5     6275.33     7250.09    717.71 o
 -19   9   5     9933.18     9451.65    541.26 o
 -18   9   5    45335.25    45765.30   1021.80 o
 -17   9   5     8390.27     8303.79    378.29 o
 -16   9   5    13823.51    13546.24    422.45 o
 -15   9   5    10119.21     9735.94    340.46 o
 -14   9   5     8282.74     8094.62    308.60 o
 -13   9   5     1165.08     1729.69    179.57 o
 -12   9   5     3338.16     3115.31    205.92 o
 -11   9   5    78908.00    79152.14   1278.62 o
 -10   9   5    66340.46    65144.77    998.51 o
  -9   9   5   174080.20   174610.13   2332.12 o
  -8   9   5    36164.96    35757.53    602.43 o
  -7   9   5    32395.83    32171.39    491.94 o
  -6   9   5   130491.24   128376.42   1520.38 o
  -5   9   5   161915.00   157611.69   1764.03 o
  -4   9   5     3508.66     4005.77    136.72 o
  -3   9   5     4007.24     3937.33    136.94 o
  -2   9   5    12068.55    11648.97    280.91 o
  -1   9   5   283999.56   280415.94   3011.85 o
   0   9   5    41484.41    41233.29    468.25 o
   1   9   5    81176.21    81027.56    978.68 o
   2   9   5    52714.98    53246.78    805.85 o
   3   9   5   105343.78   105176.25   1327.91 o
   4   9   5     1504.90     1917.62    137.09 o
   5   9   5    66975.00    69069.50    942.81 o
   6   9   5     3394.24     3675.43    364.56 o
   7   9   5     3298.18     3440.65    132.66 o
   8   9   5       85.10      255.33    138.79 o
   9   9   5     1418.78     1631.91    140.75 o
  10   9   5      172.67      416.28    101.25 o
  11   9   5    44711.22    43605.19    961.89 o
  12   9   5     5172.66     5067.46    299.78 o
  13   9   5       14.04      -93.28    218.86 o
  14   9   5    10509.59    10782.40    443.41 o
  15   9   5    42127.51    41842.75   1001.55 o
  16   9   5    15853.64    15337.03    558.98 o
  17   9   5     6958.36     7294.46    757.43 o
  18   9   5    13695.77    13790.41    734.96 o
  19   9   5    12901.32    12289.50    754.50 o
  20   9   5     2397.99     1639.85    528.73 o
  21   9   5      128.63      183.89    576.24 o
  22   9   5      828.71     1042.83    584.67 o
 -24  10   5      270.21     1444.76    778.21 o
 -23  10   5    26100.16    27904.62   1245.31 o
 -22  10   5      860.12     1570.59    623.43 o
 -21  10   5      576.92      453.69    502.37 o
 -20  10   5    18525.53    19273.94    796.41 o
 -19  10   5    51707.86    52761.52   1624.36 o
 -18  10   5      213.99      -82.72    271.99 o
 -17  10   5    11116.71    11945.69    587.40 o
 -16  10   5     8364.15     8048.05    336.23 o
 -15  10   5     6014.26     6287.23    352.50 o
 -14  10   5     4200.97     4027.76    232.40 o
 -13  10   5      211.57      -61.95    194.34 o
 -12  10   5    44475.00    44599.18   1001.89 o
 -11  10   5    82849.98    82976.93   1340.08 o
 -10  10   5     6347.54     6230.36    195.87 o
  -9  10   5    19621.47    19519.11    414.33 o
  -8  10   5      826.00      934.32    171.81 o
  -7  10   5       81.77      129.57    140.03 o
  -6  10   5    71136.89    71083.45    862.80 o
  -5  10   5     5519.47     5443.37    137.02 o
  -4  10   5    11164.41    11238.00    262.84 o
  -3  10   5    13424.62    12564.66    293.28 o
  -2  10   5    13730.57    13445.61    309.25 o
  -1  10   5    25093.32    24484.54    390.95 o
   0  10   5    12577.74    12714.84    206.10 o
   1  10   5     3992.34     4050.39    137.19 o
   2  10   5     8383.50     8318.62    220.51 o
   3  10   5     2708.39     2778.77    161.46 o
   4  10   5      341.23      435.98    181.90 o
   5  10   5    94720.01    96806.17   1231.38 o
   6  10   5     6186.88     6378.30    172.98 o
   7  10   5     4202.56     4499.96    213.67 o
   8  10   5     4882.86     5200.19    173.46 o
   9  10   5    26674.51    26562.20    546.79 o
  10  10   5        7.04      633.56    227.37 o
  11  10   5     6335.91     5961.30    380.62 o
  12  10   5    16698.77    16416.58    530.39 o
  13  10   5     4643.76     4498.81    315.06 o
  14  10   5      419.97      164.16    248.01 o
  15  10   5     1660.61      714.18    303.51 o
  16  10   5     9633.95     8477.68    441.20 o
  17  10   5    14892.87    14480.01    746.74 o
  18  10   5    26735.55    27130.50   1018.89 o
  19  10   5     1903.60     3417.89    635.85 o
  20  10   5     3082.73     4350.55    572.88 o
  21  10   5    19913.58    20824.11   1060.41 o
  22  10   5    18327.59    17995.46   1105.81 o
 -23  11   5    27065.31    29814.31   1334.21 o
 -22  11   5     9033.98     7987.39    813.15 o
 -21  11   5    47850.00    48237.06   1783.26 o
 -20  11   5    18546.65    20328.76   1039.31 o
 -19  11   5      351.10      787.49    584.89 o
 -18  11   5    26097.54    25917.52   1244.34 o
 -17  11   5    51209.65    53182.58   1143.02 o
 -16  11   5       54.10      353.89    253.67 o
 -15  11   5     9459.72     8981.04    627.62 o
 -14  11   5     6578.26     6669.10    306.24 o
 -13  11   5    21544.02    21569.08    522.67 o
 -12  11   5    17602.29    17379.02    508.37 o
 -11  11   5    56885.00    58203.07   1072.36 o
 -10  11   5     6938.85     7423.92    223.50 o
  -9  11   5     6992.98     7147.27    244.53 o
  -8  11   5    66174.03    65837.59   1001.37 o
  -7  11   5    30023.45    30093.33    543.93 o
  -6  11   5      491.78      532.08    134.54 o
  -5  11   5    20003.45    19500.63    423.44 o
  -4  11   5   227082.70   226719.16   2795.69 o
  -3  11   5    44555.67    45994.03    754.68 o
  -2  11   5    16118.22    15351.04    301.19 o
  -1  11   5   215800.47   213830.34   2618.65 o
   0  11   5      633.77      795.32    162.30 o
   1  11   5    25381.57    25083.04    357.19 o
   2  11   5   148266.41   151193.59   1883.24 o
   3  11   5    34187.00    34313.35    548.94 o
   4  11   5    83681.73    83389.09   1116.46 o
   5  11   5    34455.68    34793.82    536.69 o
   6  11   5        1.61      328.80    101.63 o
   7  11   5     3547.16     3663.86    213.23 o
   8  11   5    87688.73    91666.15   1252.68 o
   9  11   5    54643.00    57480.89   1007.42 o
  10  11   5    25734.54    25403.73    666.78 o
  11  11   5     7343.37     7565.81    362.75 o
  12  11   5     1333.67     1245.80    253.11 o
  13  11   5     5760.76     5237.25    349.00 o
  14  11   5    16560.39    15428.56    565.15 o
  15  11   5    23169.33    22308.55    701.65 o
  16  11   5      759.76      250.46    295.57 o
  17  11   5    13992.98    14231.87    762.56 o
  18  11   5     1351.85      886.98    441.73 o
  19  11   5     5085.42     3690.52    700.64 o
  20  11   5     7614.74     8033.62    723.75 o
  21  11   5     1465.97      271.00    476.25 o
  22  11   5    17359.67    16824.38   1032.06 o
 -23  12   5      845.06      767.21    765.38 o
 -22  12   5    33566.36    33398.08   1645.33 o
 -21  12   5    13675.14    13047.84   1324.73 o
 -20  12   5       84.90      835.62    529.04 o
 -19  12   5     3925.40     3199.23    529.41 o
 -18  12   5     1545.19     2145.66    379.31 o
 -17  12   5    39509.35    40217.46   1466.31 o
 -16  12   5    13817.82    15073.21    784.40 o
 -15  12   5      625.25      790.83    271.79 o
 -14  12   5     4896.81     4011.01    414.44 o
 -13  12   5    11142.77    11045.09    425.55 o
 -12  12   5     3156.52     2869.58    265.69 o
 -11  12   5   118345.65   122114.52   1609.10 o
 -10  12   5     2869.41     2863.83    229.95 o
  -9  12   5    39005.97    39778.73    637.14 o
  -8  12   5     1359.95     1561.48    140.05 o
  -7  12   5    24936.40    24713.90    505.41 o
  -6  12   5    17044.65    16356.91    660.47 o
  -5  12   5    20615.60    19617.63    521.58 o
  -4  12   5     3713.03     3519.29    230.60 o
  -3  12   5     1583.64     1571.72    144.12 o
  -2  12   5    16541.18    16377.43    336.84 o
  -1  12   5    23421.60    23701.10    405.15 o
   0  12   5     6291.51     6024.14    158.24 o
   1  12   5    20161.66    19883.88    330.69 o
   2  12   5    48865.75    48923.96    716.93 o
   3  12   5      175.15     1023.47    282.11 o
   4  12   5       59.35      304.27    135.63 o
   5  12   5    20888.90    20900.29    368.74 o
   6  12   5    79497.04    81286.50   1085.90 o
   7  12   5    37702.49    38793.88    604.27 o
   8  12   5    10641.60    10826.00    235.39 o
   9  12   5     4415.73     4624.29    252.76 o
  10  12   5    99587.63   102441.52   1939.92 o
  11  12   5     6657.96     6613.22    410.58 o
  12  12   5    15140.15    15213.96    526.44 o
  13  12   5     3729.49     3170.46    329.01 o
  14  12   5    14714.55    13853.17    544.27 o
  15  12   5     1175.21      464.87    302.56 o
  16  12   5   111697.01   113346.03   2233.12 o
  17  12   5    24852.16    24821.83    993.37 o
  18  12   5      408.00       56.80    397.57 o
  19  12   5       43.01      797.29    510.19 o
  20  12   5     3019.27     1500.47    773.23 o
  21  12   5    28242.18    28019.34   1166.76 o
 -22  13   5     2487.50     1595.38    731.88 o
 -21  13   5     1820.41      558.21    791.40 o
 -20  13   5    19439.76    20549.04   1318.16 o
 -19  13   5    17113.38    16902.01   1111.35 o
 -18  13   5     4067.36     3211.07    410.65 o
 -17  13   5     1202.78      109.24    495.08 o
 -16  13   5    75392.03    75653.20   2643.92 o
 -15  13   5    11330.11    11372.91    477.20 o
 -14  13   5     3216.83     2543.63    309.49 o
 -13  13   5      612.15      286.54    265.14 o
 -12  13   5    95360.53    97817.35   1747.88 o
 -11  13   5    14753.72    15446.18    576.22 o
 -10  13   5    33777.77    33683.62    614.92 o
  -9  13   5    38313.66    39964.84    880.10 o
  -8  13   5    67119.58    66118.09   1203.69 o
  -7  13   5      207.43      540.30    139.01 o
  -6  13   5     4924.65     4810.70    214.98 o
  -5  13   5   101957.63   102796.50   1772.77 o
  -4  13   5     4033.16     3858.49    345.56 o
  -3  13   5    17634.45    17234.61    373.88 o
  -2  13   5    45441.91    44549.70    697.25 o
  -1  13   5    20788.97    20060.70    349.45 o
   0  13   5     2306.57     2573.97    118.88 o
   1  13   5    12590.47    12716.14    272.28 o
   2  13   5    35340.39    35036.93    563.23 o
   3  13   5    21650.82    21305.26    401.11 o
   4  13   5      192.46      535.23    103.04 o
   5  13   5     4246.29     4195.51    171.15 o
   6  13   5    94156.89    96774.28   1221.08 o
   7  13   5   116038.59   119506.98   1455.29 o
   8  13   5   112221.08   117902.75   1528.36 o
   9  13   5    13323.13    13870.57    408.93 o
  10  13   5     3410.33     3385.36    289.96 o
  11  13   5   178794.36   190587.39   3386.96 o
  12  13   5     5411.00     5043.82    430.05 o
  13  13   5    19685.57    19799.82    663.85 o
  14  13   5     4908.78     3190.56    502.95 o
  15  13   5     3940.77     1825.03    426.58 o
  16  13   5    60730.63    59393.57   1375.67 o
  17  13   5    24684.52    23362.76    991.70 o
  18  13   5     6373.25     5769.78    502.54 o
  19  13   5     8021.63     7441.96    673.26 o
  20  13   5    11459.75    10389.84    812.55 o
 -22  14   5     9520.39     7683.75   1350.58 o
 -21  14   5       85.35      132.10    846.18 o
 -20  14   5      420.34      507.32    885.92 o
 -19  14   5      656.55     1267.29    648.21 o
 -18  14   5       34.70      176.91    638.44 o
 -17  14   5     1038.60      552.83    573.98 o
 -16  14   5    23609.58    22750.44    924.05 o
 -15  14   5    50418.25    51190.38   1493.35 o
 -14  14   5     3004.62     2484.94    428.35 o
 -13  14   5    10701.10     9568.82    564.38 o
 -12  14   5     2422.07     3037.43    406.91 o
 -11  14   5   133568.06   138345.11   2630.97 o
 -10  14   5     5154.82     5808.90    308.27 o
  -9  14   5    64351.62    65069.10   1233.04 o
  -8  14   5     1685.54     1700.75    207.93 o
  -7  14   5     3401.93     4328.44    328.20 o
  -6  14   5    50503.64    51480.10   1045.47 o
  -5  14   5    51201.73    50881.32   1033.80 o
  -4  14   5     1016.16      808.32    159.12 o
  -3  14   5     2664.63     4023.86    225.48 o
  -2  14   5   113606.87   111885.27   1516.06 o
  -1  14   5    22424.58    22680.58    390.38 o
   0  14   5    59341.36    60131.70    769.41 o
   1  14   5    15382.65    15446.25    297.89 o
   2  14   5     8796.19     9096.42    252.41 o
   3  14   5    35549.82    36826.11    602.58 o
   4  14   5    28317.59    28328.13    471.34 o
   5  14   5     2315.37     2443.47    152.86 o
   6  14   5   111552.17   115837.97   1440.07 o
   7  14   5       23.46       63.79    149.95 o
   8  14   5     1179.35      987.65    257.27 o
   9  14   5    25965.51    27545.63    592.98 o
  10  14   5    27530.74    27813.38    629.12 o
  11  14   5     1099.33     1756.41    395.96 o
  12  14   5     1685.90     2030.27    286.52 o
  13  14   5     6596.38     6120.80    415.29 o
  14  14   5    13262.71    13070.44    550.84 o
  15  14   5    12140.54    11722.24    569.54 o
  16  14   5     9541.23     8820.90    535.77 o
  17  14   5     2198.34     2211.88    566.96 o
  18  14   5    42691.26    42631.93   1809.92 o
  19  14   5     3097.93     3165.82    743.20 o
  20  14   5      582.58      516.81    609.92 o
 -21  15   5      962.26      888.44    926.16 o
 -20  15   5     5134.20     6894.85    997.33 o
 -19  15   5      474.21     -357.66    747.81 o
 -18  15   5     1582.39     1500.19    488.26 o
 -17  15   5    10034.79     9988.05    670.58 o
 -16  15   5    14954.60    14710.58   1099.43 o
 -15  15   5     5157.59     4050.60    530.69 o
 -14  15   5     5216.00     5183.68    526.10 o
 -13  15   5     2720.66     1899.82    398.50 o
 -12  15   5     6149.94     5415.75    506.99 o
 -11  15   5       80.00       31.21    417.85 o
 -10  15   5     1102.15     1586.81    238.58 o
  -9  15   5    20449.91    21220.02    583.78 o
  -8  15   5    22332.29    22709.82    603.85 o
  -7  15   5    41632.02    40670.56   1014.53 o
  -6  15   5    61908.93    63082.77   1115.41 o
  -5  15   5     5254.16     5370.70    350.80 o
  -4  15   5     1098.28     1089.56    185.64 o
  -3  15   5     9973.47     9615.65    319.75 o
  -2  15   5   127185.00   127159.30   1829.36 o
  -1  15   5    75608.30    75743.59   1029.31 o
   0  15   5    21567.03    21671.99    382.57 o
   1  15   5     1070.12     1493.91    126.06 o
   2  15   5     5044.28     4976.91    265.47 o
   3  15   5     7039.54     7297.52    225.53 o
   4  15   5   133642.41   138447.36   1688.41 o
   5  15   5       86.09      365.68    140.70 o
   6  15   5    45201.27    47071.43    888.32 o
   7  15   5     5088.47     5453.33    269.99 o
   8  15   5      311.32      365.27    149.70 o
   9  15   5     1601.65     1849.67    199.17 o
  10  15   5    22353.39    22761.13    537.01 o
  11  15   5     6468.77     6026.27    323.49 o
  12  15   5    22613.92    22954.07    628.87 o
  13  15   5    64189.89    67998.38   1541.41 o
  14  15   5    17141.37    17503.17    599.41 o
  15  15   5    60482.72    61495.03   1416.69 o
  16  15   5     4603.93     4127.34    446.83 o
  17  15   5    25887.21    25753.33    895.34 o
  18  15   5    29776.59    28112.26   1851.58 o
  19  15   5     4479.02     3200.48    750.02 o
 -20  16   5    38690.11    40678.00   1815.53 o
 -19  16   5     5680.59     5322.28   1189.35 o
 -18  16   5    55525.77    55329.73   2386.56 o
 -17  16   5    15224.83    14993.64    809.55 o
 -16  16   5       26.68      212.19    421.72 o
 -15  16   5     6648.27     5444.99    693.07 o
 -14  16   5     2139.10     1447.03    627.00 o
 -13  16   5     3764.75     4774.48    675.91 o
 -12  16   5    16318.47    16678.21    659.34 o
 -11  16   5    10066.03     9582.77    510.56 o
 -10  16   5    16179.88    15890.09    518.19 o
  -9  16   5    64835.91    68000.59   1308.34 o
  -8  16   5    15648.09    15803.90    502.12 o
  -7  16   5    19630.17    18919.45    490.83 o
  -6  16   5       40.98      601.57    221.86 o
  -5  16   5    25997.52    25478.07    606.50 o
  -4  16   5    95727.52    97102.09   1572.86 o
  -3  16   5     2890.54     3431.99    242.77 o
  -2  16   5     3389.45     3093.25    225.36 o
  -1  16   5    50894.99    51181.52    889.00 o
   0  16   5   127789.43   132197.98   1854.87 o
   1  16   5      255.14      479.92    242.22 o
   2  16   5       17.67      254.11    128.45 o
   3  16   5    18951.14    18847.31    377.13 o
   4  16   5    57531.53    57267.69    819.56 o
   5  16   5   123649.93   128135.91   1597.63 o
   6  16   5     3625.81     3637.65    195.72 o
   7  16   5    21976.04    23303.38    510.24 o
   8  16   5    55655.21    58448.59   1012.57 o
   9  16   5      349.30      611.17    187.75 o
  10  16   5     5573.68     5288.36    297.90 o
  11  16   5    17367.42    18099.43    499.27 o
  12  16   5     6206.17     5947.15    410.16 o
  13  16   5     3359.85     3430.39    331.70 o
  14  16   5     7962.14     7468.40    448.35 o
  15  16   5     1655.80     1219.60    380.82 o
  16  16   5     6308.65     5330.40    367.91 o
  17  16   5       10.72      418.90    390.08 o
  18  16   5    12045.53    10821.41    764.37 o
 -19  17   5     9736.69     8269.63   1382.01 o
 -18  17   5     2138.31     2099.67    566.41 o
 -17  17   5      720.33       16.62    549.80 o
 -16  17   5    23983.61    24789.67   2187.85 o
 -15  17   5       78.09      -92.71    419.26 o
 -14  17   5     2757.53     2358.26    530.15 o
 -13  17   5     1276.55     1540.27    455.43 o
 -12  17   5   102726.05   106027.95   2185.03 o
 -11  17   5    30902.23    31361.78    935.62 o
 -10  17   5    28426.51    28286.29   1378.04 o
  -9  17   5    11197.36    10961.01    415.48 o
  -8  17   5    34063.27    35887.88    711.46 o
  -7  17   5      421.99      196.37    202.28 o
  -6  17   5     3965.93     3654.39    270.36 o
  -5  17   5    31775.22    31509.89    856.17 o
  -4  17   5     1966.03     2058.81    250.01 o
  -3  17   5     7893.30     7721.92    379.48 o
  -2  17   5    75105.69    75299.45   1217.62 o
  -1  17   5     3474.20     2727.81    234.84 o
   0  17   5    21328.63    21034.17    623.73 o
   1  17   5    24482.47    24896.65    673.20 o
   2  17   5     2731.01     2937.34    211.96 o
   3  17   5      319.28      296.97    174.55 o
   4  17   5      917.91     1060.33    229.33 o
   5  17   5    29632.63    29481.41    573.87 o
   6  17   5     3065.69     3273.37    211.84 o
   7  17   5     5641.21     5584.79    237.42 o
   8  17   5      335.68      590.88    182.87 o
   9  17   5     6602.47     6567.16    299.84 o
  10  17   5      396.50      719.75    241.51 o
  11  17   5      518.05      893.74    336.67 o
  12  17   5     4735.73     5397.71    350.69 o
  13  17   5     1610.81     1179.89    475.60 o
  14  17   5     2954.77     2449.68    328.18 o
  15  17   5    10206.50     8899.03    596.68 o
  16  17   5      345.78       35.52    459.56 o
  17  17   5      107.06     -221.48    503.43 o
  18  17   5      710.95     -666.43    690.23 o
 -18  18   5     3457.24     2219.02    893.95 o
 -17  18   5      797.94      801.84    530.56 o
 -16  18   5     1571.95      703.16    538.46 o
 -15  18   5      156.07     -300.33    465.00 o
 -14  18   5    80344.91    81585.77   2156.68 o
 -13  18   5     9495.00     9164.84    698.37 o
 -12  18   5     4739.02     4118.77    406.81 o
 -11  18   5       45.36       49.52    308.68 o
 -10  18   5     7018.72     6905.04    382.47 o
  -9  18   5     2399.92     2478.76    263.33 o
  -8  18   5    79968.30    83103.52   1432.15 o
  -7  18   5    15216.14    15101.07    605.01 o
  -6  18   5     4743.17     4391.69    298.85 o
  -5  18   5      589.53      509.92    212.07 o
  -4  18   5     3433.67     2897.00    294.00 o
  -3  18   5    51546.52    52382.84   1003.98 o
  -2  18   5      619.25     1060.04    275.97 o
  -1  18   5     1757.23     1540.09    310.83 o
   0  18   5    12952.23    12562.42    490.24 o
   1  18   5      385.70      226.07    231.05 o
   2  18   5     5679.16     5817.68    299.63 o
   3  18   5    41848.45    42258.52    809.26 o
   4  18   5      360.57       41.18    229.77 o
   5  18   5    34638.56    35849.05    799.33 o
   6  18   5     4293.95     4057.79    338.12 o
   7  18   5      685.26      451.10    223.38 o
   8  18   5      359.74      598.42    254.14 o
   9  18   5    44512.95    48479.41   1880.11 o
  10  18   5     9910.02     9947.84    501.42 o
  11  18   5     8395.01     8181.52    464.93 o
  12  18   5       35.33      177.61    346.53 o
  13  18   5    10950.29    10029.26    585.91 o
  14  18   5     9111.72     8130.61    544.64 o
  15  18   5    10057.64     8010.36    522.20 o
  16  18   5       35.13      159.40    396.29 o
  17  18   5     2561.63     2128.60   1164.24 o
 -17  19   5     2213.08     5006.35   1480.14 o
 -16  19   5     3402.99     2024.91   1546.58 o
 -15  19   5     5293.98     5436.09    625.11 o
 -14  19   5     2079.35      747.91    506.22 o
 -13  19   5    16460.15    16394.18    718.65 o
 -12  19   5        5.95      382.86    311.56 o
 -11  19   5    41460.86    42333.17    925.03 o
 -10  19   5      856.03      477.92    330.19 o
  -9  19   5    14205.27    13825.29    553.15 o
  -8  19   5    11365.92    12151.99    489.67 o
  -7  19   5     4355.00     4020.99    333.04 o
  -6  19   5    23949.71    23971.93    617.27 o
  -5  19   5    18654.26    19157.21    725.68 o
  -4  19   5    22483.04    22431.39    676.04 o
  -3  19   5     8461.96     8482.26    413.73 o
  -2  19   5     1848.86      752.75    306.51 o
  -1  19   5    12470.22    12019.54    475.00 o
   0  19   5    19125.29    19895.49    579.97 o
   1  19   5      374.14      292.35    269.60 o
   2  19   5    21679.72    22047.09    605.75 o
   3  19   5     5779.28     5794.96    374.95 o
   4  19   5     1044.82      659.01    266.16 o
   5  19   5     2783.98     2927.60    282.15 o
   6  19   5     7040.81     7620.53    488.02 o
   7  19   5     5784.19     4678.66    376.07 o
   8  19   5     9932.75    10714.72    689.50 o
   9  19   5     4292.02     3990.35    596.43 o
  10  19   5    14542.07    13733.15    662.99 o
  11  19   5     4714.61     4262.77    469.29 o
  12  19   5      258.06     -341.10    341.10 o
  13  19   5     5949.64     5754.08    513.40 o
  14  19   5    30553.09    29699.74    866.22 o
  15  19   5     4804.39     3709.69    477.93 o
  16  19   5    11713.44    10070.56    662.32 o
 -16  20   5     6732.68     5724.37    886.03 o
 -15  20   5      374.98      -70.71    659.25 o
 -14  20   5    16743.91    17269.06    895.32 o
 -13  20   5    10557.38     9965.85    627.37 o
 -12  20   5    14556.34    15056.99    714.95 o
 -11  20   5     3172.53     2533.76    424.67 o
 -10  20   5       34.66      258.15    352.53 o
  -9  20   5    40046.22    41145.95   1148.72 o
  -8  20   5    34414.52    36971.55    921.24 o
  -7  20   5       74.69     -107.83    396.94 o
  -6  20   5    13054.73    13815.89    603.67 o
  -5  20   5    13125.25    13491.40    537.94 o
  -4  20   5    67968.12    70735.41   1410.43 o
  -3  20   5       25.02     -202.13    291.38 o
  -2  20   5    50681.07    52564.34   1038.17 o
  -1  20   5      607.21      134.79    357.84 o
   0  20   5    76479.59    79322.79   1535.96 o
   1  20   5      570.20      -88.17    279.54 o
   2  20   5     7000.93     7309.22    522.69 o
   3  20   5     3669.72     3658.82    348.19 o
   4  20   5    83553.34    83896.02   1581.39 o
   5  20   5      300.44      372.52    326.26 o
   6  20   5    16447.92    17102.52    513.83 o
   7  20   5     1274.97     1194.50    338.10 o
   8  20   5      122.93      196.19    360.71 o
   9  20   5    14779.04    13221.31    669.40 o
  10  20   5     7576.74     6176.93    523.36 o
  11  20   5     7417.42     6868.62    533.75 o
  12  20   5      266.07      604.40    514.85 o
  13  20   5      494.08      -27.34    402.44 o
  14  20   5     1144.97       32.02    418.75 o
  15  20   5    14154.00    12982.88   1086.87 o
 -15  21   5    30360.85    27392.73   1505.44 o
 -14  21   5    13281.48    15030.74   1122.85 o
 -13  21   5    20706.53    19540.58   2127.82 o
 -12  21   5     2752.13     1731.93    783.03 o
 -11  21   5    12577.71    13433.80    982.21 o
 -10  21   5     1951.84     1322.66    505.72 o
  -9  21   5    22195.30    22069.74    947.56 o
  -8  21   5     1817.22     2260.91    498.15 o
  -7  21   5       53.57      257.34    381.56 o
  -6  21   5     7688.03     8021.25    496.05 o
  -5  21   5       24.94     -290.94    439.89 o
  -4  21   5    10612.14    11288.66    477.92 o
  -3  21   5    12408.76    12254.98    532.91 o
  -2  21   5    21109.71    21164.25    683.28 o
  -1  21   5     5907.15     5654.65    422.87 o
   0  21   5    14472.45    13904.35    611.10 o
   1  21   5      666.15      702.08    312.40 o
   2  21   5    20299.36    20246.27    725.19 o
   3  21   5     7954.60     8808.27    468.73 o
   4  21   5      866.66      548.21    315.34 o
   5  21   5    10621.14    10727.01    544.19 o
   6  21   5     5920.31     5089.29    480.66 o
   7  21   5     2731.29     2949.82    560.98 o
   8  21   5     2781.53     2677.52    426.85 o
   9  21   5    17254.98    17118.23    653.01 o
  10  21   5     4970.16     4436.93    504.73 o
  11  21   5      582.59      622.76    372.93 o
  12  21   5     2857.12     2562.47    500.53 o
  13  21   5    20686.83    19042.24   1153.89 o
 -13  22   5     1364.15     1635.72    717.85 o
 -12  22   5     6932.43     5924.25   1652.79 o
 -11  22   5     3916.29     5040.19    662.70 o
 -10  22   5    16032.96    14900.79    867.90 o
  -9  22   5      974.30     1278.69    555.63 o
  -8  22   5    26219.67    26442.17    914.45 o
  -7  22   5     1186.63     1199.25    640.96 o
  -6  22   5    32103.80    31423.80    878.90 o
  -5  22   5    17610.35    17004.54    621.91 o
  -4  22   5    15165.13    14537.12    603.90 o
  -3  22   5     4522.26     4823.50    369.05 o
  -2  22   5      101.99     -292.92    292.92 o
  -1  22   5    52709.91    51377.35   1164.34 o
   0  22   5    35332.18    34990.33   1000.72 o
   1  22   5     7818.06     8288.32    535.39 o
   2  22   5      118.68      204.82    332.29 o
   3  22   5      960.99      953.74    370.21 o
   4  22   5   123381.36   124307.38   3182.30 o
   5  22   5     8955.37     7773.32    646.73 o
   6  22   5    13235.01    12839.63    911.07 o
   7  22   5     3338.04     3322.92    731.06 o
   8  22   5     4547.17     4272.43    429.23 o
   9  22   5       92.07      492.19    528.05 o
  10  22   5    70223.73    70679.72   2017.39 o
  11  22   5    11419.28    11394.32    835.50 o
  12  22   5     5858.93     5343.31    778.34 o
 -12  23   5    19645.66    19325.70    985.80 o
 -11  23   5     8859.79     8274.28    737.89 o
 -10  23   5    19831.15    19645.22   1097.82 o
  -9  23   5      590.43      412.48    408.60 o
  -8  23   5       20.83       71.98    424.14 o
  -7  23   5    25480.78    26954.86   1333.27 o
  -6  23   5    11591.35    10823.27    613.13 o
  -5  23   5      129.74      331.82    422.90 o
  -4  23   5      650.06     1383.94    408.77 o
  -3  23   5    12019.84    11140.40    806.27 o
  -2  23   5    14260.17    13179.33    814.00 o
  -1  23   5        4.24      218.35    345.08 o
   0  23   5    28638.51    27570.40    983.94 o
   1  23   5     5005.49     4088.79    459.84 o
   2  23   5     3125.78     2676.86    644.21 o
   3  23   5     8683.78     8742.55    518.12 o
   4  23   5     7616.47     7659.92    496.37 o
   5  23   5     4217.86     4623.01    495.69 o
   6  23   5     2536.30     2338.74    489.99 o
   7  23   5    21032.63    19920.14    803.60 o
   8  23   5     9214.96     8264.40    944.49 o
   9  23   5      646.42     1065.38    844.09 o
  10  23   5     2625.34     1573.09    532.07 o
  -9  24   5     1303.65      -35.71    613.53 o
  -8  24   5     8813.97     5597.16    990.64 o
  -7  24   5    21917.42    22316.17   1237.90 o
  -6  24   5    22294.47    21275.73   1201.28 o
  -5  24   5     3551.48     2997.63    606.66 o
  -4  24   5     2890.10     2796.80    479.95 o
  -3  24   5     8144.83     8117.15    679.08 o
  -2  24   5     4628.28     2696.30    577.61 o
  -1  24   5      216.64      563.72    473.19 o
   0  24   5    21989.95    21164.51    956.54 o
   1  24   5     5213.75     4172.98    506.86 o
   2  24   5        9.10     -412.93    412.93 o
   3  24   5      857.68      810.88    632.66 o
   4  24   5    18628.15    17810.34   1271.42 o
   5  24   5     5778.36     5310.56   1262.22 o
   6  24   5    11013.50     9238.43   1394.71 o
   7  24   5     8106.98     6920.91   1404.62 o
   8  24   5     2728.53     1484.21    570.62 o
  -6  25   5     2880.45     2494.87    777.42 o
  -5  25   5     1756.99      598.64    502.30 o
  -4  25   5      136.91     1266.40    800.88 o
  -3  25   5    38267.71    37796.37   1611.20 o
  -2  25   5    14945.46    14342.98   1036.85 o
  -1  25   5     6004.36     5493.96    670.76 o
   0  25   5     1145.08     1059.27    777.65 o
   1  25   5     5407.14     3746.93    624.02 o
   2  25   5       40.38     -539.04    985.34 o
   3  25   5      362.35      461.33    660.95 o
   4  25   5      519.52     -289.59    967.99 o
 -26   0   6     8097.27     9916.75   1352.84 o
 -25   0   6    58083.15    59235.51   3944.01 o
 -24   0   6     4154.14     4431.34   1160.33 o
 -23   0   6      441.23      297.38    608.53 o
 -22   0   6    16586.31    15425.31   1261.03 o
 -21   0   6     4669.89     3592.22    628.54 o
 -20   0   6    13682.86    13898.67    862.48 o
 -19   0   6    24106.01    24182.07    860.62 o
 -18   0   6    18909.41    18724.20    729.84 o
 -17   0   6   121595.19   127720.89   2836.07 o
 -16   0   6      178.24      279.05    600.33 o
 -15   0   6     4716.77     4498.36    460.09 o
 -14   0   6    32412.41    32161.04   1133.83 o
 -13   0   6   166054.58   162091.95   4073.74 o
 -12   0   6   187752.20   184183.20   4532.37 o
 -11   0   6   116329.54   112537.59   6417.62 o
 -10   0   6      925.40     1431.22    384.81 o
  -9   0   6    26398.82    25024.11    756.62 o
  -8   0   6    27243.17    26337.06   1281.04 o
  -7   0   6   186280.22   176961.81   5400.37 o
  -6   0   6    39086.05    37731.56    979.63 o
  -5   0   6    17996.05    17611.75    650.70 o
  -4   0   6      692.10      699.76     81.13 o
  -3   0   6    39619.70    38472.05    564.08 o
  -2   0   6   176858.17   175927.66   2228.62 o
  -1   0   6    18521.90    17614.51    280.94 o
   1   0   6     7133.94     7394.14    179.39 o
   2   0   6    39784.89    39576.67    592.15 o
   3   0   6     8592.71     8473.41    209.68 o
   4   0   6     7563.54     7589.06    190.13 o
   5   0   6   147533.67   149619.64   2897.19 o
   6   0   6     7424.29     7479.08    358.46 o
   7   0   6   637369.00   662779.75  16188.29 o
   8   0   6    55666.39    55361.02   1980.16 o
   9   0   6    21583.92    21386.74    693.24 o
  10   0   6    13744.49    12736.24    917.16 o
  11   0   6    11465.18    11065.77    846.51 o
  12   0   6    77248.74    76379.34   2930.21 o
  13   0   6     2694.02     2406.03    502.16 o
  14   0   6    13655.40    11657.01    897.11 o
  15   0   6    68819.41    65345.07   2038.92 o
  16   0   6    75529.73    71572.74   2234.07 o
  17   0   6   102801.87   106239.07   3078.50 o
  18   0   6    19752.40    17507.70   1031.68 o
  19   0   6     2636.13     2302.32    826.58 o
  20   0   6    13151.41    11816.89    841.56 o
  21   0   6   256733.28   272278.38   9769.32 o
  22   0   6       54.18     1450.80    927.32 o
  23   0   6     4451.20     5073.09   1120.24 o
  24   0   6     8379.34     7654.36   1343.40 o
 -26   1   6    13511.21    14046.24   1099.34 o
 -25   1   6      516.61      130.02    434.22 o
 -24   1   6     7712.33     7460.12    515.08 o
 -23   1   6     5655.85     6485.28    501.90 o
 -22   1   6     1708.21     1416.41    367.18 o
 -21   1   6    60530.97    63913.72   1366.07 o
 -20   1   6    12205.02    12507.04    477.08 o
 -19   1   6    51047.39    51780.10    936.62 o
 -18   1   6    11636.00    12209.50    432.80 o
 -17   1   6      933.11      572.19    255.54 o
 -16   1   6    92363.37    91792.05   1640.68 o
 -15   1   6      143.13      164.01    166.61 o
 -14   1   6    81919.73    79941.95   1584.07 o
 -13   1   6    47811.68    46346.36   1189.98 o
 -12   1   6    11013.67    11067.36    469.27 o
 -11   1   6    90163.34    87998.40   1633.94 o
 -10   1   6   440119.13   428537.38  13412.08 o
  -9   1   6   149034.42   142445.03   2565.51 o
  -8   1   6    59502.84    57152.13    908.89 o
  -7   1   6    58435.23    55834.12    947.21 o
  -6   1   6    84126.60    79835.69   1904.69 o
  -5   1   6   734351.56   738923.69   9965.64 o
  -4   1   6   185058.36   180879.25   2047.36 o
  -3   1   6    73696.51    71892.98    713.75 o
  -2   1   6    15127.87    14225.32    183.61 o
  -1   1   6   866639.31   908992.75  15345.60 o
   0   1   6    15700.01    15177.33    171.96 o
   1   1   6    23809.25    23179.46    250.83 o
   2   1   6     2897.57     3037.04     72.84 o
   3   1   6     9530.04     9966.61    156.24 o
   4   1   6    57764.71    58600.16    681.29 o
   5   1   6    56241.59    57128.80    712.60 o
   6   1   6   154301.94   158014.30   2315.52 o
   7   1   6      278.23      200.08    606.17 o
   8   1   6    76490.45    79353.81   1226.50 o
   9   1   6    15744.78    15062.67    385.22 o
  10   1   6       62.25       51.18    100.90 o
  11   1   6     4078.55     4172.12    494.25 o
  12   1   6      528.80      936.06    356.98 o
  13   1   6    10104.35     9731.48    482.85 o
  14   1   6    72687.48    70834.59   2265.82 o
  15   1   6    41013.61    39642.55   1148.12 o
  16   1   6     9512.93     8472.58    685.36 o
  17   1   6     2311.30     1767.13    398.97 o
  18   1   6    64431.70    63729.36   1514.01 o
  19   1   6     8012.20     6687.98    542.67 o
  20   1   6    26694.51    25983.88    899.12 o
  21   1   6     3816.67     4080.89    618.94 o
  22   1   6     4076.36     3776.11    572.66 o
  23   1   6     9509.04    10159.86    844.13 o
  24   1   6     3625.23     1239.90    902.60 o
 -26   2   6     9127.09     9960.91    853.60 o
 -25   2   6    17199.60    16942.49    727.37 o
 -24   2   6     6880.58     7064.75    526.18 o
 -23   2   6     4362.20     4805.57    400.57 o
 -22   2   6     3321.65     3360.93    395.65 o
 -21   2   6     6150.31     6028.95    487.94 o
 -20   2   6     5150.99     4948.18    396.94 o
 -19   2   6        8.30     -248.05    248.05 o
 -18   2   6    89016.27    91824.78   1554.33 o
 -17   2   6     6562.06     6747.20    330.27 o
 -16   2   6    65860.41    65550.43   1153.47 o
 -15   2   6     8800.18     8644.35    358.09 o
 -14   2   6      836.95     1478.02    266.87 o
 -13   2   6     4838.91     4966.14    208.36 o
 -12   2   6     2590.63     2638.95    178.10 o
 -11   2   6   272377.97   271813.91   4025.55 o
 -10   2   6     2438.61     2917.03    131.24 o
  -9   2   6    26830.31    26166.86    501.35 o
  -8   2   6    16518.03    16377.99    569.68 o
  -7   2   6     7870.79     7316.81    203.38 o
  -6   2   6     8542.98     8261.67    221.52 o
  -5   2   6   249245.48   243593.84   3124.31 o
  -4   2   6    14996.65    14336.11    207.82 o
  -3   2   6     1939.27     2352.56     91.06 o
  -2   2   6   231350.00   234230.44   2255.69 o
  -1   2   6     1067.70     1441.41     60.32 o
   0   2   6    31085.87    30509.41    318.40 o
   1   2   6    50518.29    50714.41    495.81 o
   2   2   6    55189.60    53842.19    534.28 o
   3   2   6    24863.59    25173.86    293.31 o
   4   2   6    39421.95    39284.45    456.79 o
   5   2   6    11728.57    11972.05    185.21 o
   6   2   6   112757.61   113436.95   1449.81 o
   7   2   6   264923.59   273651.69   3646.45 o
   8   2   6    14013.67    13983.77    270.76 o
   9   2   6    15800.98    15745.41    427.65 o
  10   2   6    13439.25    13455.00    287.62 o
  11   2   6    32531.96    31477.62    591.39 o
  12   2   6    29204.41    28765.85    682.70 o
  13   2   6    80519.36    77827.80   2167.98 o
  14   2   6    20037.80    18259.53    697.49 o
  15   2   6      128.62       20.94    290.98 o
  16   2   6     1528.64      709.76    332.01 o
  17   2   6    21852.54    22430.44    861.06 o
  18   2   6    12355.76    11306.11    592.41 o
  19   2   6     2346.26     1993.34    442.01 o
  20   2   6    10879.20    10279.00    583.82 o
  21   2   6      633.39      462.33    429.54 o
  22   2   6      263.82     1084.54    493.30 o
  23   2   6    19986.62    19566.42    870.93 o
  24   2   6      176.61     -545.07    574.34 o
 -26   3   6     4986.45     6820.80    911.94 o
 -25   3   6    16595.02    16977.39   1448.15 o
 -24   3   6     3416.98     3438.96    645.18 o
 -23   3   6      366.43      212.91    378.06 o
 -22   3   6     1346.50     1832.99    359.38 o
 -21   3   6        2.02     -348.72    348.72 o
 -20   3   6     5082.05     5343.93    523.14 o
 -19   3   6    23522.82    24480.59    682.49 o
 -18   3   6     3982.81     3127.98    323.55 o
 -17   3   6     1122.54      855.42    276.05 o
 -16   3   6      726.95      938.70    214.74 o
 -15   3   6      105.64      476.14    199.42 o
 -14   3   6    12184.68    12508.11    326.11 o
 -13   3   6    10505.58    10165.59    320.53 o
 -12   3   6    10042.68    10128.68    309.54 o
 -11   3   6    17962.17    17328.48    417.80 o
 -10   3   6    94040.30    90604.84   1344.06 o
  -9   3   6    46479.11    45437.90    945.32 o
  -8   3   6    26678.80    25804.15    459.74 o
  -7   3   6    15346.68    15107.41    370.53 o
  -6   3   6    28777.69    27959.52    429.28 o
  -5   3   6   113710.94   110837.34   1303.72 o
  -4   3   6    26453.21    25583.54    309.61 o
  -3   3   6     2181.23     2543.39     61.61 o
  -2   3   6       79.98      457.18     37.63 o
  -1   3   6   230219.77   231985.67   1950.41 o
   0   3   6    24796.01    24687.58    262.61 o
   1   3   6     5295.05     5210.42     89.86 o
   2   3   6     9539.51     9465.21    139.86 o
   3   3   6     9802.70     9729.35    163.44 o
   4   3   6      890.48     1300.77     70.48 o
   5   3   6    50904.14    51277.10    622.92 o
   6   3   6    98990.11    99492.57   1387.99 o
   7   3   6    12825.24    12340.53    273.52 o
   8   3   6      340.85      944.97    125.64 o
   9   3   6    17955.13    17642.31    313.63 o
  10   3   6   104734.95   105273.20   1644.28 o
  11   3   6    33285.50    33129.19    623.26 o
  12   3   6     1712.23     1992.27    134.86 o
  13   3   6     8198.35     7528.60    500.59 o
  14   3   6    46589.38    44136.50   1642.43 o
  15   3   6     1323.38      -89.70    368.50 o
  16   3   6    43981.45    41032.43   1443.21 o
  17   3   6       65.06     -246.80    305.81 o
  18   3   6    27622.46    26459.42    959.49 o
  19   3   6      741.22      714.44    423.82 o
  20   3   6     7271.49     6659.86    671.26 o
  21   3   6     1684.54     2275.15    482.52 o
  22   3   6      921.56     1111.99    595.76 o
  23   3   6       11.02     -116.73    600.54 o
 -25   4   6       81.17      304.52    507.09 o
 -24   4   6     4007.09     5068.09    475.14 o
 -23   4   6     1089.00      752.65    388.18 o
 -22   4   6     9592.94     9378.88    511.06 o
 -21   4   6    57828.61    58588.32   1312.00 o
 -20   4   6     2895.39     2595.93    435.63 o
 -19   4   6    34795.30    36562.88   1392.05 o
 -18   4   6    72170.51    73570.23   1416.08 o
 -17   4   6   208592.20   213444.33   3166.13 o
 -16   4   6     8898.37     8609.74    294.45 o
 -15   4   6    29568.73    28815.78    776.57 o
 -14   4   6     1573.78     1609.01    201.24 o
 -13   4   6    26740.29    27481.23    557.50 o
 -12   4   6    89231.06    87780.73   1368.88 o
 -11   4   6      684.97     1217.68    107.10 o
 -10   4   6    59182.11    59467.69    866.39 o
  -9   4   6    49296.88    48797.79    706.62 o
  -8   4   6     5921.97     5741.00    154.31 o
  -7   4   6     6797.83     6893.08    167.05 o
  -6   4   6     5710.74     5945.54    137.37 o
  -5   4   6     4847.94     5237.75    112.62 o
  -4   4   6    70762.54    69566.48    715.00 o
  -3   4   6     5570.67     5454.60    119.54 o
  -2   4   6    15605.13    15234.26    199.20 o
  -1   4   6     1113.51     1562.47     71.63 o
   0   4   6    27615.94    27643.84    293.23 o
   1   4   6     9090.60     8972.82    156.12 o
   2   4   6   426652.22   429393.28   6674.27 o
   3   4   6     9008.07     8989.95    176.11 o
   4   4   6     8520.58     8563.10    211.43 o
   5   4   6     1024.27     1299.20    106.98 o
   6   4   6    28512.09    28061.05    469.06 o
   7   4   6    19823.40    19017.60    357.35 o
   8   4   6    85351.52    86942.57   1248.02 o
   9   4   6    11913.97    11770.08    267.64 o
  10   4   6       32.09      273.52    119.90 o
  11   4   6       94.49       95.82     96.75 o
  12   4   6    12654.68    12876.98    351.57 o
  13   4   6      964.74      446.02    266.70 o
  14   4   6     2659.60     1969.79    309.07 o
  15   4   6      549.87      226.00    305.66 o
  16   4   6       94.21     -209.74    351.01 o
  17   4   6    13804.64    13303.11    638.13 o
  18   4   6    18222.74    16853.43    830.60 o
  19   4   6    18256.04    16077.78    795.21 o
  20   4   6     1423.84     1840.22    485.74 o
  21   4   6    14483.40    14021.08    875.32 o
  22   4   6      618.59      -63.78    524.47 o
  23   4   6     5025.62     4398.18    617.29 o
 -25   5   6     6615.48     8122.38    657.09 o
 -24   5   6     5589.22     6234.58    637.65 o
 -23   5   6    21581.83    23288.52    722.77 o
 -22   5   6    20196.86    21562.81    758.30 o
 -21   5   6     5722.09     5178.93    467.54 o
 -20   5   6    12362.10    12682.87    566.68 o
 -19   5   6     1360.84      984.44    301.68 o
 -18   5   6    15278.45    14111.92    461.16 o
 -17   5   6     8064.13     8133.88    316.39 o
 -16   5   6     6895.61     6481.45    280.19 o
 -15   5   6    29325.46    29096.75    608.98 o
 -14   5   6    31356.96    29832.79    610.89 o
 -13   5   6     2730.25     2916.92    189.04 o
 -12   5   6      262.07      380.52    116.46 o
 -11   5   6    17537.80    17369.68    502.10 o
 -10   5   6    35626.39    34180.00    549.70 o
  -9   5   6   153246.97   149403.67   1846.24 o
  -8   5   6    24280.24    22953.07    399.13 o
  -7   5   6    77737.52    75794.58    971.37 o
  -6   5   6     2831.28     3149.77    120.71 o
  -5   5   6   258478.03   248610.55   2443.73 o
  -4   5   6    15377.91    14619.72    236.76 o
  -3   5   6     4130.84     4320.50    108.83 o
  -2   5   6    50905.93    50020.91    562.27 o
  -1   5   6   172778.63   172318.13   1621.13 o
   0   5   6   112217.92   112681.20   1082.15 o
   1   5   6    31862.88    32421.14    332.16 o
   2   5   6    52490.79    52094.30    572.81 o
   3   5   6    75864.81    75342.11    799.65 o
   4   5   6    42801.08    43469.08    671.17 o
   5   5   6    14388.58    14983.05    307.92 o
   6   5   6     1227.72     1335.87     94.91 o
   7   5   6    20083.28    20653.10    384.12 o
   8   5   6        6.12      209.72    129.42 o
   9   5   6    20831.40    20718.15    442.42 o
  10   5   6      194.50      255.07     94.62 o
  11   5   6    64493.02    65265.52   1098.30 o
  12   5   6     2211.15     2452.98    169.57 o
  13   5   6     1305.27     1354.02    181.17 o
  14   5   6     5789.56     6105.01    485.47 o
  15   5   6    39956.54    39228.71   1221.07 o
  16   5   6    45567.56    41110.01   1214.89 o
  17   5   6      626.13      239.75    355.50 o
  18   5   6    14275.60    14234.03    817.69 o
  19   5   6     1452.19     1599.13    450.66 o
  20   5   6     4273.44     3786.40    546.62 o
  21   5   6      463.63       70.33    567.98 o
  22   5   6      156.36      128.87    510.81 o
  23   5   6     9017.85     8287.62   1173.36 o
 -25   6   6      649.35     1047.59    518.35 o
 -24   6   6     6275.06     6486.43    712.92 o
 -23   6   6    23896.44    24400.30    966.79 o
 -22   6   6     3538.38     3073.02    438.98 o
 -21   6   6    42405.21    42429.71   1066.10 o
 -20   6   6     1765.83     1000.89    555.57 o
 -19   6   6      108.26      183.54    354.26 o
 -18   6   6       90.81       65.27    476.58 o
 -17   6   6   115266.90   116764.73   1846.30 o
 -16   6   6    12009.59    11343.59    361.91 o
 -15   6   6       78.65      555.99    188.73 o
 -14   6   6    39918.03    39863.21    754.68 o
 -13   6   6      141.88      515.20    162.64 o
 -12   6   6     5847.36     5937.73    234.27 o
 -11   6   6    10839.76    10660.05    365.39 o
 -10   6   6   141498.81   139581.92   1882.10 o
  -9   6   6      165.36      599.70    127.60 o
  -8   6   6     8347.79     9010.41    212.48 o
  -7   6   6     8106.50     7803.89    179.61 o
  -6   6   6   138683.36   139362.59   1527.49 o
  -5   6   6     1203.41     1584.87    142.97 o
  -4   6   6     2614.09     2720.78    100.64 o
  -3   6   6    38408.79    37058.61    440.72 o
  -2   6   6   326180.69   321005.19   3242.94 o
  -1   6   6   687459.25   682672.44   8505.25 o
   0   6   6     1531.52     1640.10     87.76 o
   1   6   6   131699.27   133478.63   1215.26 o
   2   6   6   561175.19   557332.00   8337.19 o
   3   6   6    32175.81    32029.05    385.95 o
   4   6   6     1012.04     1092.81    125.93 o
   5   6   6    40854.59    40647.56    704.78 o
   6   6   6    35344.76    37410.88    510.38 o
   7   6   6    35690.59    34661.27    526.33 o
   8   6   6   676492.00   702795.19  13129.63 o
   9   6   6     4206.90     4545.15    262.07 o
  10   6   6    23985.52    23644.08    489.46 o
  11   6   6     6047.37     6088.89    218.02 o
  12   6   6    14531.51    13724.96    348.63 o
  13   6   6    95375.10    96587.19   1819.67 o
  14   6   6    23852.43    21955.74    817.85 o
  15   6   6    41921.04    38889.23   1144.60 o
  16   6   6    15661.71    15020.32    703.29 o
  17   6   6    45361.65    42652.13   1280.17 o
  18   6   6     6815.06     6227.73    563.77 o
  19   6   6     3016.69     2594.08    511.27 o
  20   6   6     3311.78     3224.96    526.21 o
  21   6   6    20750.23    21940.64   1610.14 o
  22   6   6      367.02      801.36    516.82 o
  23   6   6     4098.95     3857.49    919.39 o
 -25   7   6    18129.60    19025.96   1286.76 o
 -24   7   6    47859.64    51416.05   1450.45 o
 -23   7   6      542.87      380.36    436.22 o
 -22   7   6      553.10      603.25    400.59 o
 -21   7   6      281.35      494.70    395.50 o
 -20   7   6    86090.04    90370.46   1763.05 o
 -19   7   6     2193.18     1732.81    324.52 o
 -18   7   6      415.75      754.90    294.11 o
 -17   7   6     4367.69     3810.76    415.06 o
 -16   7   6    47295.29    46627.98    879.36 o
 -15   7   6     4188.83     3955.32    234.84 o
 -14   7   6     1447.89      832.21    169.08 o
 -13   7   6    32697.65    31601.72    633.55 o
 -12   7   6     8953.45     8865.82    287.84 o
 -11   7   6    16597.03    15777.13    382.95 o
 -10   7   6      897.31      997.09    169.76 o
  -9   7   6    66174.09    65484.54    939.88 o
  -8   7   6      932.16     1201.85     84.71 o
  -7   7   6    11156.88    11128.93    224.29 o
  -6   7   6     3147.37     3233.19     97.65 o
  -5   7   6    12421.33    12379.91    246.00 o
  -4   7   6      202.34      849.65     90.75 o
  -3   7   6    14143.33    13736.83    259.19 o
  -2   7   6    58442.88    61384.30   1170.44 o
  -1   7   6     6380.52     5995.50    150.39 o
   0   7   6     2942.25     3077.63    112.64 o
   1   7   6       38.47      269.74     60.27 o
   2   7   6    11246.41    11238.56    185.86 o
   3   7   6     6759.95     6814.76    140.81 o
   4   7   6      481.95      778.93     71.81 o
   5   7   6     8853.09     8548.46    191.96 o
   6   7   6    33677.35    34057.24    560.60 o
   7   7   6    10052.89    10492.40    216.12 o
   8   7   6     2143.69     2018.58    252.39 o
   9   7   6    20811.66    20647.99    446.19 o
  10   7   6    72918.57    73626.31   1216.65 o
  11   7   6     3348.58     3852.43    246.54 o
  12   7   6      550.30      -94.88    219.55 o
  13   7   6    13076.60    12139.65    433.39 o
  14   7   6    23043.05    22650.47    629.92 o
  15   7   6     3925.32     3522.30    350.37 o
  16   7   6    14959.66    14394.59    688.77 o
  17   7   6    10669.62     9946.05    685.58 o
  18   7   6     2180.46     1845.40    475.42 o
  19   7   6      909.89      942.25    678.99 o
  20   7   6       27.53       78.24    808.34 o
  21   7   6    12907.72    12458.32   1067.92 o
  22   7   6      310.90      312.58    486.59 o
  23   7   6       14.21       77.23    649.80 o
 -24   8   6      123.35     1094.89    572.41 o
 -23   8   6      541.51      702.20    485.60 o
 -22   8   6     5205.71     5960.71    568.32 o
 -21   8   6    11694.00    12023.14    700.92 o
 -20   8   6    34399.88    35092.29    933.90 o
 -19   8   6     2302.81     2320.96    416.41 o
 -18   8   6    24588.05    24642.39    792.45 o
 -17   8   6    15482.82    14892.79    436.41 o
 -16   8   6     4179.48     4623.84    261.96 o
 -15   8   6    48649.13    47561.61    891.42 o
 -14   8   6    15703.21    15775.52    539.03 o
 -13   8   6    22049.69    21606.85    500.86 o
 -12   8   6    29329.10    28405.74    587.76 o
 -11   8   6    50045.11    49060.59    863.91 o
 -10   8   6       55.27       29.42    114.36 o
  -9   8   6    18420.08    18346.96    379.00 o
  -8   8   6     1882.82     2345.85    145.68 o
  -7   8   6    31685.71    31436.99    440.12 o
  -6   8   6     3903.44     3872.57    148.67 o
  -5   8   6    86569.76    86391.77   1085.72 o
  -4   8   6    50625.86    49961.69    617.13 o
  -3   8   6    17759.48    17268.42    268.86 o
  -2   8   6   217884.34   215487.31   2244.17 o
  -1   8   6   400953.69   399073.88   4019.44 o
   0   8   6     8362.48     8430.20    178.82 o
   1   8   6    82816.61    83792.86    862.18 o
   2   8   6   287892.19   290598.09   2812.27 o
   3   8   6     5252.19     5506.35    137.72 o
   4   8   6   163778.38   168052.53   1898.64 o
   5   8   6   138188.16   141232.13   1828.70 o
   6   8   6   911795.75   967645.94  17636.76 o
   7   8   6   107841.88   108953.31   1707.79 o
   8   8   6      791.83      873.34    137.72 o
   9   8   6       88.56      641.68    201.93 o
  10   8   6     1541.55     1736.63    143.16 o
  11   8   6   134904.80   139640.16   2172.03 o
  12   8   6   113493.45   113292.27   2089.97 o
  13   8   6      655.68      182.78    190.40 o
  14   8   6     3277.58     3542.12    280.77 o
  15   8   6       54.10       59.49    336.97 o
  16   8   6     2481.38     2285.31    422.74 o
  17   8   6       64.63      -59.62    461.32 o
  18   8   6      816.25      728.45    429.75 o
  19   8   6       27.78     -482.85    482.85 o
  20   8   6       28.29     -473.36    508.02 o
  21   8   6     8207.83     8439.33    703.56 o
  22   8   6     1439.43     1121.95    626.42 o
 -24   9   6    25319.10    28784.75   1632.59 o
 -23   9   6     2948.60     2853.87    590.64 o
 -22   9   6     8477.71     9110.77    591.51 o
 -21   9   6     2898.01     2792.14    453.06 o
 -20   9   6     1259.14     1266.46    802.35 o
 -19   9   6     1502.67      862.34    699.92 o
 -18   9   6    69006.02    69300.34   1382.43 o
 -17   9   6      880.38      874.70    215.43 o
 -16   9   6    66537.19    67410.81   1186.26 o
 -15   9   6     1098.67     1293.56    251.61 o
 -14   9   6     6096.26     5795.45    273.21 o
 -13   9   6    76985.67    76859.45   1271.83 o
 -12   9   6     2264.20     2347.49    232.45 o
 -11   9   6     4182.15     4815.73    284.17 o
 -10   9   6    64003.71    64140.91   1067.98 o
  -9   9   6    21581.67    20973.08    420.76 o
  -8   9   6     2153.74     2130.42    134.54 o
  -7   9   6    27279.06    26570.45    426.23 o
  -6   9   6    47958.13    46430.01    817.41 o
  -5   9   6     8639.08     8043.95    241.05 o
  -4   9   6     4334.53     4829.66    151.29 o
  -3   9   6    57015.99    55635.12    662.27 o
  -2   9   6     6040.70     6646.24    165.28 o
  -1   9   6     3640.41     3748.94    129.78 o
   0   9   6   111440.59   111405.69   1211.16 o
   1   9   6    42829.79    42341.82    560.76 o
   2   9   6     1565.79     1826.36    101.01 o
   3   9   6    50875.09    51376.86    606.02 o
   4   9   6       20.91      349.87     79.37 o
   5   9   6   204596.00   208801.89   2490.78 o
   6   9   6     3332.28     3209.15    263.52 o
   7   9   6    15580.35    15344.27    360.28 o
   8   9   6      213.91      317.43    137.82 o
   9   9   6      355.89      508.37    131.90 o
  10   9   6      337.29      440.52    185.16 o
  11   9   6   166058.08   169960.30   2989.01 o
  12   9   6     3102.46     2864.27    256.17 o
  13   9   6     6948.11     6442.65    441.88 o
  14   9   6     2318.34     2432.67    275.54 o
  15   9   6    21747.18    22435.51    675.43 o
  16   9   6     6752.64     6606.94    528.38 o
  17   9   6     8790.08     7873.49    574.78 o
  18   9   6     3085.73     2561.69    457.72 o
  19   9   6     3167.66     2601.99    626.67 o
  20   9   6     2615.04     2537.38    503.73 o
  21   9   6     1866.58      953.56    573.28 o
  22   9   6      225.72      167.05    625.00 o
 -24  10   6     1725.84     2209.28    793.59 o
 -23  10   6    10207.95     9953.49    717.34 o
 -22  10   6     3705.61     4413.08    567.33 o
 -21  10   6      263.44      204.79    556.85 o
 -20  10   6    15738.23    15373.19    786.70 o
 -19  10   6    50615.55    52031.08   1327.69 o
 -18  10   6    10913.75    10398.01    509.35 o
 -17  10   6      250.77     -245.68    274.95 o
 -16  10   6     7558.79     7472.52    336.44 o
 -15  10   6    36508.22    37172.30    760.60 o
 -14  10   6     3033.99     3082.75    260.51 o
 -13  10   6    53393.21    53721.40    968.89 o
 -12  10   6    31623.07    30760.36    639.84 o
 -11  10   6     4256.94     4239.92    205.90 o
 -10  10   6     2343.71     2615.99    217.95 o
  -9  10   6   201709.89   203714.72   2707.88 o
  -8  10   6     2168.47     2548.61    161.88 o
  -7  10   6     2581.36     2622.83    140.03 o
  -6  10   6   212682.86   209822.97   2798.28 o
  -5  10   6    25939.34    25280.70    470.97 o
  -4  10   6    63899.02    63875.72    801.61 o
  -3  10   6     3924.68     4189.07    180.85 o
  -2  10   6   212897.55   210442.94   2445.53 o
  -1  10   6     6034.96     5887.79    171.78 o
   0  10   6    84614.30    84501.41   1066.08 o
   1  10   6     2143.63     2316.40    101.25 o
   2  10   6    14485.84    14047.15    237.62 o
   3  10   6     6717.30     6544.18    182.88 o
   4  10   6    35901.05    36160.93    586.09 o
   5  10   6       51.73      309.04     73.56 o
   6  10   6    12119.32    12568.11    239.25 o
   7  10   6    12339.48    12625.94    282.57 o
   8  10   6      639.06      715.23    193.24 o
   9  10   6     4322.69     4373.64    205.91 o
  10  10   6     6731.50     7396.68    354.88 o
  11  10   6     3267.20     3663.37    427.12 o
  12  10   6    26666.14    26059.22    693.09 o
  13  10   6    13615.33    12789.28    481.72 o
  14  10   6      130.02      198.62    211.80 o
  15  10   6      809.99      718.98    275.01 o
  16  10   6      614.82      421.82    439.39 o
  17  10   6    24063.03    23999.15   1135.18 o
  18  10   6    38745.40    39837.25   1308.62 o
  19  10   6    31276.90    30463.70   1145.89 o
  20  10   6      776.02      891.63    534.17 o
  21  10   6    26504.14    26863.71   1114.74 o
  22  10   6    13373.36    13551.91   1281.46 o
 -23  11   6     1784.95     2096.17    598.64 o
 -22  11   6     5317.46     5995.23    843.82 o
 -21  11   6     3975.32     3465.22    659.91 o
 -20  11   6     9385.85     8990.19    684.04 o
 -19  11   6    19025.78    17895.78    907.10 o
 -18  11   6     3312.11     3401.17    357.94 o
 -17  11   6    29714.79    29897.50   1042.83 o
 -16  11   6        2.41      -24.87    319.89 o
 -15  11   6    26343.74    26732.81    680.87 o
 -14  11   6    30268.33    29758.73    659.18 o
 -13  11   6     5491.66     5581.28    280.14 o
 -12  11   6      354.67      143.63    177.23 o
 -11  11   6    16028.80    15788.99    448.77 o
 -10  11   6    24421.56    23971.34    490.54 o
  -9  11   6     5290.67     5119.29    271.35 o
  -8  11   6    45763.50    44409.72    731.53 o
  -7  11   6    23619.05    22935.87    485.64 o
  -6  11   6     9981.98     9856.58    314.50 o
  -5  11   6    50538.67    50910.31    795.27 o
  -4  11   6    29654.98    29680.56    528.80 o
  -3  11   6    83199.32    82086.26   1209.15 o
  -2  11   6     4616.66     5025.24    183.65 o
  -1  11   6    15921.77    15865.13    308.49 o
   0  11   6      603.96      763.32    132.38 o
   1  11   6    86943.19    86920.31   1075.20 o
   2  11   6      842.13     1728.41    174.14 o
   3  11   6    36996.30    37201.32    576.41 o
   4  11   6        7.64      274.98    108.34 o
   5  11   6       13.75      255.40     98.46 o
   6  11   6     1215.36     1379.33    118.58 o
   7  11   6    31393.74    31973.00    469.63 o
   8  11   6     1387.95     1620.29    182.16 o
   9  11   6   111993.77   115541.48   1848.01 o
  10  11   6     9683.17    10234.10    404.35 o
  11  11   6    20343.64    20397.94    595.45 o
  12  11   6    26784.81    27175.62    724.85 o
  13  11   6    39487.57    39118.08   1042.27 o
  14  11   6    85545.66    87188.66   1755.79 o
  15  11   6    13854.65    13974.40    552.28 o
  16  11   6    66430.52    67451.60   1466.63 o
  17  11   6     2878.21     2306.73    688.66 o
  18  11   6    32393.43    32507.88   1168.58 o
  19  11   6     5085.61     4834.98    929.43 o
  20  11   6     2827.21     2527.72    577.78 o
  21  11   6     1491.53      623.47    646.85 o
 -23  12   6     8621.88     9481.81    955.54 o
 -22  12   6    12373.44    12310.04    909.12 o
 -21  12   6     4106.27     4385.55    686.76 o
 -20  12   6    16165.10    15578.92   1272.49 o
 -19  12   6    14016.04    13480.87    811.14 o
 -18  12   6      905.59      891.74    377.43 o
 -17  12   6    16313.16    15744.53    681.76 o
 -16  12   6    18364.84    19033.67    600.72 o
 -15  12   6       51.90      -20.99    266.69 o
 -14  12   6   203048.33   209593.17   3114.83 o
 -13  12   6    37970.49    38357.10    777.46 o
 -12  12   6    11870.79    11585.70    381.99 o
 -11  12   6    92583.68    93318.50   1285.26 o
 -10  12   6    59079.28    60352.78    887.35 o
  -9  12   6    19301.00    18974.25    459.95 o
  -8  12   6   154125.78   153419.75   2319.86 o
  -7  12   6      126.08      134.44    211.88 o
  -6  12   6    42325.53    41545.60    735.38 o
  -5  12   6    96599.59    96532.84   1441.59 o
  -4  12   6     6653.85     6097.74    276.54 o
  -3  12   6    21635.75    20711.88    409.86 o
  -2  12   6    14778.68    14260.99    304.42 o
  -1  12   6     1361.49     2708.63    225.17 o
   0  12   6     4009.45     4061.66    159.85 o
   1  12   6    20949.55    21031.18    386.11 o
   2  12   6    70629.43    72175.09    991.71 o
   3  12   6      246.74      508.75    142.50 o
   4  12   6    44142.06    44107.89    676.28 o
   5  12   6    63150.61    63775.67    921.98 o
   6  12   6      336.48      383.78    113.25 o
   7  12   6    11880.46    12163.33    287.66 o
   8  12   6    41684.83    43287.86    646.83 o
   9  12   6       62.13      250.23    135.65 o
  10  12   6    10516.29    11241.92    421.42 o
  11  12   6    23833.47    24463.59    684.15 o
  12  12   6      768.13      761.25    382.58 o
  13  12   6     1847.40     1882.57    298.37 o
  14  12   6    15928.32    15344.71    578.12 o
  15  12   6     6441.45     6056.28    419.12 o
  16  12   6     1744.28     1009.26    461.18 o
  17  12   6      169.56     -505.12    589.55 o
  18  12   6    16225.64    14506.90    816.13 o
  19  12   6      499.50     -274.46    544.57 o
  20  12   6    12151.05    11461.23    807.80 o
  21  12   6       66.47      261.85    683.32 o
 -22  13   6      624.26      -27.33   2139.79 o
 -21  13   6    32839.96    34501.79   1686.06 o
 -20  13   6     9489.93    11608.92   1101.90 o
 -19  13   6    17574.92    16579.45   1384.22 o
 -18  13   6     3838.38     3524.64    502.00 o
 -17  13   6    23540.31    24313.20   1275.36 o
 -16  13   6       27.16     -145.11    346.60 o
 -15  13   6    77082.77    78125.35   2982.68 o
 -14  13   6    24298.17    24560.83    818.46 o
 -13  13   6    24930.33    24083.84    796.08 o
 -12  13   6     3555.32     3659.88    362.09 o
 -11  13   6      870.56     1002.16    204.97 o
 -10  13   6    12105.49    11940.87    373.91 o
  -9  13   6    37994.02    37280.46    850.10 o
  -8  13   6    17305.67    17859.58    539.90 o
  -7  13   6     1680.28     1528.21    235.79 o
  -6  13   6     3927.97     3628.04    279.48 o
  -5  13   6    47139.00    46276.96    955.52 o
  -4  13   6     9161.10     9022.25    298.97 o
  -3  13   6     4006.11     4283.29    213.41 o
  -2  13   6    12515.07    11832.29    287.91 o
  -1  13   6    86892.45    87056.90   1198.05 o
   0  13   6     6623.62     6397.79    244.21 o
   1  13   6    39760.07    40962.96    633.89 o
   2  13   6    27465.41    27801.06    482.79 o
   3  13   6    37513.83    38076.29    608.72 o
   4  13   6       56.11      583.65    142.05 o
   5  13   6     9529.91     9522.74    244.51 o
   6  13   6     3733.35     3955.34    176.97 o
   7  13   6     2791.11     2500.61    197.44 o
   8  13   6   269531.28   286783.72   3554.55 o
   9  13   6     3288.90     3244.04    230.01 o
  10  13   6    37866.33    39229.84    769.85 o
  11  13   6      331.33      524.64   1048.41 o
  12  13   6    66471.67    66579.60   1415.58 o
  13  13   6    23621.58    24285.27    724.70 o
  14  13   6     1443.63     1220.64    312.70 o
  15  13   6    51184.52    51665.07   1227.44 o
  16  13   6     9879.86     9544.96    522.59 o
  17  13   6     3689.53     2708.34    522.82 o
  18  13   6     8150.79     7512.87    726.63 o
  19  13   6     1466.37     1693.41   1277.89 o
  20  13   6     3376.80     3124.15    744.07 o
 -22  14   6       49.78     -991.22    991.22 o
 -21  14   6    40944.89    42419.32   1840.44 o
 -20  14   6     5755.30     5440.26    932.17 o
 -19  14   6       26.13       98.57    594.22 o
 -18  14   6    44587.84    45002.15   2806.62 o
 -17  14   6     2114.28     3159.86    722.18 o
 -16  14   6    24613.86    24141.46    957.47 o
 -15  14   6     8405.85     7870.14    519.20 o
 -14  14   6      100.89      119.42    431.96 o
 -13  14   6     2248.71     1778.07    362.70 o
 -12  14   6    11957.51    11158.47    641.94 o
 -11  14   6        9.74      177.87    297.79 o
 -10  14   6     5272.90     5100.81    293.53 o
  -9  14   6    22041.59    22598.47    593.96 o
  -8  14   6     8675.43     8328.19    424.17 o
  -7  14   6      244.70      233.54    302.94 o
  -6  14   6     1015.45      819.64    254.39 o
  -5  14   6     2501.56     2372.78    203.93 o
  -4  14   6    45315.79    44979.20    742.23 o
  -3  14   6      127.59       67.06    183.11 o
  -2  14   6   148578.02   146976.92   2435.54 o
  -1  14   6    63170.82    63941.27    969.49 o
   0  14   6   102204.08   102157.06   1369.72 o
   1  14   6     2024.39     2400.77    264.59 o
   2  14   6     5964.77     6216.23    210.34 o
   3  14   6    86779.34    88592.67   1211.80 o
   4  14   6     1129.63     1819.23    163.78 o
   5  14   6    23799.31    24489.35    432.81 o
   6  14   6      538.22      556.44    199.13 o
   7  14   6    64047.21    66417.88    910.76 o
   8  14   6       38.64     -170.48    170.48 o
   9  14   6    23133.48    23174.88    550.16 o
  10  14   6     1983.60     1936.36    237.48 o
  11  14   6     4816.58     5119.78    289.69 o
  12  14   6     3900.72     4004.60    304.21 o
  13  14   6    14120.41    13513.45    501.38 o
  14  14   6     2777.25     2363.73    355.77 o
  15  14   6     6249.76     5273.37    435.22 o
  16  14   6       35.17      192.49    428.74 o
  17  14   6    20189.20    19092.03    878.47 o
  18  14   6     1587.86     1410.42    440.24 o
  19  14   6     2905.52     2695.12    523.78 o
 -21  15   6       79.33     -138.33    898.74 o
 -20  15   6     2632.40     3005.86    897.38 o
 -19  15   6   118549.50   125460.84   3782.87 o
 -18  15   6     1611.65     1529.23    546.51 o
 -17  15   6    10322.95     8665.11    683.68 o
 -16  15   6      731.33     1244.93    436.64 o
 -15  15   6     2216.04      148.31    656.57 o
 -14  15   6    25512.79    25260.09   1062.74 o
 -13  15   6    13425.23    14198.32   1301.80 o
 -12  15   6    31146.92    31180.65   1078.43 o
 -11  15   6      814.65     1087.29    355.89 o
 -10  15   6    28945.27    29366.17    714.23 o
  -9  15   6    17539.50    18788.19    686.98 o
  -8  15   6       93.24     -256.29    293.13 o
  -7  15   6    23883.75    22836.81    726.59 o
  -6  15   6    11114.80    10644.58    380.81 o
  -5  15   6    37871.24    37063.42    698.36 o
  -4  15   6     6029.73     5534.29    260.62 o
  -3  15   6    31621.96    30589.28    615.94 o
  -2  15   6     6455.68     6550.88    249.85 o
  -1  15   6     3432.85     3130.05    206.70 o
   0  15   6     1438.07     1847.68    249.40 o
   1  15   6     3872.18     3688.44    229.50 o
   2  15   6     2208.88     2316.32    205.97 o
   3  15   6    20951.01    21409.04    473.11 o
   4  15   6     1291.00     1450.41    233.45 o
   5  15   6    30767.86    31577.55    527.10 o
   6  15   6    83705.50    86185.70   1136.58 o
   7  15   6     2846.87     2864.92    207.39 o
   8  15   6      343.98      248.46    177.75 o
   9  15   6    16978.37    16778.10    452.06 o
  10  15   6     8131.37     7736.45    333.62 o
  11  15   6    21798.77    21867.62    571.09 o
  12  15   6    80348.22    83575.66   1417.15 o
  13  15   6    22553.05    22751.78    611.46 o
  14  15   6    21732.96    21459.76    600.20 o
  15  15   6    16308.74    15731.54    527.79 o
  16  15   6    10811.54    10284.23    624.49 o
  17  15   6     8430.29     8820.42    539.13 o
  18  15   6    18996.95    17606.06   1049.84 o
  19  15   6    22947.53    22795.57    917.78 o
 -20  16   6      123.06     -773.48    874.98 o
 -19  16   6    10429.59    10069.10    986.94 o
 -18  16   6    65873.83    69106.49   2654.37 o
 -17  16   6      361.93      406.72    474.21 o
 -16  16   6    11609.32     9734.18    715.69 o
 -15  16   6    11551.42    10355.42    893.43 o
 -14  16   6    13905.92    12837.54    729.65 o
 -13  16   6      758.32      692.18    436.66 o
 -12  16   6    15634.53    14959.42    750.59 o
 -11  16   6    12750.26    12528.30    577.47 o
 -10  16   6    11755.45    12670.44    467.18 o
  -9  16   6    60075.06    62074.82   1239.10 o
  -8  16   6    19486.28    19291.66    594.78 o
  -7  16   6    16330.93    16377.89    482.35 o
  -6  16   6     9086.42     8588.26    332.28 o
  -5  16   6     3232.20     2892.42    219.30 o
  -4  16   6    55536.02    54496.99   1002.93 o
  -3  16   6     1925.83     1777.97    198.42 o
  -2  16   6    13276.19    12525.40    369.01 o
  -1  16   6    40425.18    41385.30    822.28 o
   0  16   6    18509.55    17944.42    491.87 o
   1  16   6    15176.05    15535.89    555.65 o
   2  16   6     3072.16     3034.45    232.36 o
   3  16   6      826.98     1453.95    219.10 o
   4  16   6    17453.13    17657.96    417.57 o
   5  16   6    31611.88    32531.03    606.82 o
   6  16   6      446.50      266.79    153.75 o
   7  16   6     9346.05     9474.95    284.90 o
   8  16   6     2675.11     2882.47    228.87 o
   9  16   6     5662.08     5686.79    300.79 o
  10  16   6      788.92      773.79    274.40 o
  11  16   6     1335.08     1312.52    255.39 o
  12  16   6      926.68     1351.69    265.42 o
  13  16   6      913.63      505.82    341.15 o
  14  16   6     5345.21     4522.44    498.68 o
  15  16   6      115.25       23.45    317.67 o
  16  16   6      545.49      334.25    451.18 o
  17  16   6     9825.80     8863.17    567.62 o
  18  16   6    10538.34     9469.95    883.26 o
 -19  17   6      124.75      402.81    857.99 o
 -18  17   6     7949.55     5550.71    814.68 o
 -17  17   6      480.90      347.23    470.41 o
 -16  17   6     7128.16     6661.73    655.13 o
 -15  17   6    26592.03    26784.39   1074.93 o
 -14  17   6     2286.26     2394.00    852.23 o
 -13  17   6     9376.66     8561.25    648.68 o
 -12  17   6     8687.02     7847.05    638.59 o
 -11  17   6      402.25      593.19    308.89 o
 -10  17   6        4.24     -119.42    338.29 o
  -9  17   6    27944.32    29248.62    804.49 o
  -8  17   6    44639.82    45911.44    892.47 o
  -7  17   6      229.49      344.61    224.27 o
  -6  17   6    19464.17    18865.79    537.22 o
  -5  17   6      947.69      771.13    285.61 o
  -4  17   6    23858.55    23416.24    586.93 o
  -3  17   6    50629.42    53945.55   1149.78 o
  -2  17   6    13104.37    12598.98    465.57 o
  -1  17   6     1658.56     1171.13    243.86 o
   0  17   6     1304.80     1138.47    215.41 o
   1  17   6    52261.69    55056.94   1029.85 o
   2  17   6     2417.24     2931.11    235.94 o
   3  17   6    68221.86    71676.63   1080.91 o
   4  17   6     5899.09     6371.03    334.71 o
   5  17   6     5097.45     5090.57    261.56 o
   6  17   6    15118.76    15463.64    405.62 o
   7  17   6    47372.12    48991.45    821.73 o
   8  17   6     7330.25     7474.23    358.81 o
   9  17   6    11421.99    11600.34    471.73 o
  10  17   6    16295.17    16833.88    599.88 o
  11  17   6     1508.03     1943.46    391.50 o
  12  17   6    43271.66    45513.63   1183.24 o
  13  17   6     3854.25     3955.40    379.30 o
  14  17   6      150.06      323.09    338.42 o
  15  17   6     1773.53     2109.84    574.17 o
  16  17   6    33649.71    31522.18    809.49 o
  17  17   6     3022.05     1928.07    479.52 o
 -18  18   6     2499.60     1181.82    832.69 o
 -17  18   6      245.55      581.04    612.05 o
 -16  18   6     5370.95     6006.31    677.35 o
 -15  18   6    44082.50    42050.16   1423.56 o
 -14  18   6     4694.69     4174.78    600.58 o
 -13  18   6      106.70      712.50    493.30 o
 -12  18   6     2610.48     2053.38    480.59 o
 -11  18   6    41821.25    43920.47   1047.65 o
 -10  18   6    81806.12    87013.13   1813.53 o
  -9  18   6      816.57     1017.52    281.58 o
  -8  18   6    17552.50    17265.45    482.55 o
  -7  18   6     1044.01      858.74    316.41 o
  -6  18   6    10698.00    10988.87    383.68 o
  -5  18   6    23113.80    23737.26    808.82 o
  -4  18   6      638.09      197.22    252.67 o
  -3  18   6    24346.89    23578.23    697.85 o
  -2  18   6      695.39      726.82    267.71 o
  -1  18   6     5358.68     5002.71    380.19 o
   0  18   6    41009.47    41899.98    990.80 o
   1  18   6    13885.68    14516.36    491.52 o
   2  18   6     2565.29     3025.45    323.39 o
   3  18   6     3178.69     2892.44    262.96 o
   4  18   6    11299.54    10790.40    390.04 o
   5  18   6     3556.15     3625.96    255.66 o
   6  18   6    35153.17    35900.16    677.15 o
   7  18   6      419.17      808.40    269.70 o
   8  18   6    46156.67    49181.79   1300.94 o
   9  18   6     2031.07     1332.61    347.40 o
  10  18   6     4036.86     3804.70    367.49 o
  11  18   6    17588.29    17566.74    707.73 o
  12  18   6      161.95      353.58    353.50 o
  13  18   6     3461.12     3698.82    426.35 o
  14  18   6     4798.39     5165.39    477.00 o
  15  18   6     2827.71     2884.61    549.37 o
  16  18   6    13347.13    12973.94    707.49 o
 -17  19   6       37.04     -768.79    925.27 o
 -16  19   6      335.65      488.41    577.29 o
 -15  19   6      209.58     1719.97    562.69 o
 -14  19   6     1686.50      616.82    621.21 o
 -13  19   6     2358.56     2084.52    468.58 o
 -12  19   6     5146.97     4891.86    414.11 o
 -11  19   6    22912.87    23301.36    993.29 o
 -10  19   6    10626.76     9600.79    544.58 o
  -9  19   6    16586.58    16533.63    603.33 o
  -8  19   6     2667.38     2398.24    408.31 o
  -7  19   6    15117.29    15390.53    750.33 o
  -6  19   6     6495.49     7229.15    465.05 o
  -5  19   6    14614.53    15011.21    525.67 o
  -4  19   6     6720.70     6272.68    457.85 o
  -3  19   6    31699.01    31946.82    934.05 o
  -2  19   6     3186.63     3357.54    360.91 o
  -1  19   6    71660.63    73927.06   1877.52 o
   0  19   6    15254.93    15431.40    526.24 o
   1  19   6    34734.28    36708.93    837.88 o
   2  19   6     5140.35     4999.24    342.72 o
   3  19   6    51504.84    53983.25   1114.18 o
   4  19   6     9466.85     9643.82    469.66 o
   5  19   6    10611.80    11294.19    428.27 o
   6  19   6     1159.52     1335.09    302.10 o
   7  19   6   188640.39   207130.44   6507.87 o
   8  19   6    30668.49    32152.74    969.75 o
   9  19   6    47688.11    50019.85   1711.51 o
  10  19   6     1863.41     2002.48    373.16 o
  11  19   6    59629.51    60545.01   1461.77 o
  12  19   6    15704.66    14232.70    684.02 o
  13  19   6     1287.29      996.20    366.40 o
  14  19   6    17757.22    15781.80    653.02 o
  15  19   6     2392.47     2462.09    486.14 o
 -16  20   6     9187.52     9853.17   1563.07 o
 -15  20   6     5691.95     6112.13    980.11 o
 -14  20   6      896.55      294.34    547.00 o
 -13  20   6    10870.12     9922.86    764.32 o
 -12  20   6     1323.04     1015.57   1214.60 o
 -11  20   6    20867.61    21675.54    845.38 o
 -10  20   6      865.57       69.43    446.28 o
  -9  20   6       36.85      276.52    425.30 o
  -8  20   6      859.75      467.33    481.32 o
  -7  20   6      144.17      501.57    534.86 o
  -6  20   6    11753.21    11861.05    629.54 o
  -5  20   6    23848.37    23761.98    668.90 o
  -4  20   6    11741.45    11569.43    506.19 o
  -3  20   6    22419.75    22822.55    798.98 o
  -2  20   6     2845.19     2934.62    529.37 o
  -1  20   6     3005.72     2726.27    370.21 o
   0  20   6    24698.65    25320.54    689.13 o
   1  20   6    84783.55    89158.59   1981.34 o
   2  20   6    53655.76    55425.45   1215.89 o
   3  20   6    28034.64    30193.79    828.95 o
   4  20   6    35215.88    36272.70    814.90 o
   5  20   6    20784.81    22338.86    959.71 o
   6  20   6     8715.17     8843.45    697.60 o
   7  20   6      543.19      806.88    329.12 o
   8  20   6    68544.24    73416.83   2354.15 o
   9  20   6    24343.10    22995.64    833.32 o
  10  20   6    15209.96    13153.64    657.65 o
  11  20   6      109.14      235.52    443.48 o
  12  20   6     7761.45     7625.96    557.70 o
  13  20   6     1284.77     1057.95    469.50 o
  14  20   6     1025.56      539.74    543.89 o
 -15  21   6      724.42     1925.79   1389.84 o
 -14  21   6     6980.18     7813.41   1036.13 o
 -13  21   6     4824.01     3981.02    839.78 o
 -12  21   6      647.98      309.22   1155.64 o
 -11  21   6    14794.83    15068.04   1040.62 o
 -10  21   6     1541.65     1081.77    395.42 o
  -9  21   6     5725.58     5438.66    568.97 o
  -8  21   6       29.32     -337.24    422.41 o
  -7  21   6    21704.28    22190.63    715.13 o
  -6  21   6    20761.80    20124.05    770.59 o
  -5  21   6      503.48      282.85    337.84 o
  -4  21   6     1700.37     1668.94    346.46 o
  -3  21   6       53.07      -20.75    261.79 o
  -2  21   6   101758.97   105709.70   2318.87 o
  -1  21   6    10965.39    11343.01    541.28 o
   0  21   6      393.19      373.49    403.50 o
   1  21   6     2891.36     3197.71    380.73 o
   2  21   6      841.85     1024.76    351.93 o
   3  21   6     1822.02     2318.61    355.78 o
   4  21   6    17755.91    18817.64    822.48 o
   5  21   6     2190.30     1886.71    518.49 o
   6  21   6    12113.57    12319.65    599.97 o
   7  21   6      637.79      618.90    339.37 o
   8  21   6       58.67      300.38    396.39 o
   9  21   6     2003.93     1681.11    379.84 o
  10  21   6     6230.94     4735.61    525.71 o
  11  21   6      986.45      -19.76    630.32 o
  12  21   6     3949.29     2724.97    487.32 o
  13  21   6      434.84     -160.40    561.17 o
 -13  22   6       14.69      184.73    727.23 o
 -12  22   6     7082.89     6012.30    900.97 o
 -11  22   6    11032.36     9785.21    644.70 o
 -10  22   6     4297.69     4233.67   1194.55 o
  -9  22   6       37.42      -92.84    533.66 o
  -8  22   6    24701.80    23734.05   1000.18 o
  -7  22   6     3422.72     2904.21    551.74 o
  -6  22   6     1414.99     1409.01    432.86 o
  -5  22   6    33003.54    33032.48   1460.17 o
  -4  22   6      799.57      383.34    364.23 o
  -3  22   6    39115.77    38649.23    982.48 o
  -2  22   6     8956.34     8541.10    550.72 o
  -1  22   6     2960.44     2849.39    358.55 o
   0  22   6      131.88      100.44    452.18 o
   1  22   6     5188.82     5553.41    469.80 o
   2  22   6     6043.82     4884.87    565.69 o
   3  22   6    30228.94    29191.93   1072.49 o
   4  22   6    32951.50    34048.80   1374.15 o
   5  22   6      358.54     -120.74    404.52 o
   6  22   6     4587.27     4578.85    760.37 o
   7  22   6      972.68      881.41    437.76 o
   8  22   6      273.30      258.41    630.42 o
   9  22   6    17758.38    14851.59    922.61 o
  10  22   6    25432.35    22356.86   1329.85 o
  11  22   6       10.95       35.77    496.48 o
 -11  23   6    19498.61    19614.36   1261.32 o
 -10  23   6     1815.94     1185.21    625.41 o
  -9  23   6    17300.31    17210.11   2014.36 o
  -8  23   6       25.85      402.22    535.77 o
  -7  23   6     2410.78     2052.42    494.14 o
  -6  23   6      698.82     1136.28    484.11 o
  -5  23   6    19364.30    19697.87   1554.32 o
  -4  23   6      201.89      207.31    396.13 o
  -3  23   6     6350.10     5366.18    530.22 o
  -2  23   6    31068.01    28765.49   1002.68 o
  -1  23   6    12615.26    12877.39    664.55 o
   0  23   6     4182.55     4796.17    417.07 o
   1  23   6     7602.09     8897.90    596.93 o
   2  23   6       72.78      131.66    401.24 o
   3  23   6    13944.88    14470.06    614.59 o
   4  23   6     6381.18     6425.10    614.38 o
   5  23   6    11472.24    11366.17    645.93 o
   6  23   6      440.47      264.71    598.61 o
   7  23   6    64505.65    63932.65   2508.80 o
   8  23   6      974.38      106.20    744.05 o
   9  23   6     2065.50     1805.22    760.80 o
  -9  24   6      115.24     -233.22    577.21 o
  -8  24   6     5165.39     4965.42    817.06 o
  -7  24   6       21.25      196.60    558.64 o
  -6  24   6    12330.09    11655.08    957.86 o
  -5  24   6       35.80     -131.75    495.71 o
  -4  24   6     4963.50     5670.47    606.68 o
  -3  24   6     2725.57     2514.35    515.68 o
  -2  24   6     2250.45     3322.70    536.00 o
  -1  24   6     3053.87     2714.32    465.19 o
   0  24   6    20789.27    20789.35    937.55 o
   1  24   6    23181.36    23175.48    819.50 o
   2  24   6       26.55       69.69    437.88 o
   3  24   6    19747.90    18847.09    808.33 o
   4  24   6      388.37      161.24    558.45 o
   5  24   6    35490.83    32905.46   1857.00 o
   6  24   6     3049.47     1495.81    554.70 o
   7  24   6      424.29      158.61    550.11 o
  -5  25   6      105.74     1032.37   1867.57 o
  -4  25   6     3823.71     3679.98    869.29 o
  -3  25   6      154.80      820.59    744.51 o
  -2  25   6     2380.00     2624.36   1110.15 o
  -1  25   6    10461.47     9208.37    922.50 o
   0  25   6     3019.56     3067.64    537.36 o
   1  25   6       41.35      790.86    487.00 o
   2  25   6      988.91     1575.53    983.32 o
   3  25   6     2439.94     1893.81    522.61 o
 -26   1   7      416.79        4.71    554.43 o
 -25   1   7     3769.84     2899.09    455.98 o
 -24   1   7    77512.05    83457.48   1709.44 o
 -23   1   7    10123.68    11170.83    639.11 o
 -22   1   7     7521.14     7810.59    510.82 o
 -21   1   7    74518.28    78668.93   1457.57 o
 -20   1   7      540.44      313.41    255.93 o
 -19   1   7     4395.89     4656.64    321.31 o
 -18   1   7       15.73     -238.42    238.42 o
 -17   1   7   133472.83   136752.75   2327.49 o
 -16   1   7       88.60      776.73    232.00 o
 -15   1   7    20246.38    19962.64    542.19 o
 -14   1   7     5701.13     6246.97    318.94 o
 -13   1   7    36878.71    37345.56    856.74 o
 -12   1   7    30212.22    30434.29    712.87 o
 -11   1   7     7044.60     6972.09    401.09 o
 -10   1   7    10373.70    10030.86    276.71 o
  -9   1   7    21669.32    21043.26    501.82 o
  -8   1   7   232809.73   227212.81   4032.25 o
  -7   1   7    14455.02    13831.47    348.11 o
  -6   1   7   335534.22   338425.06   5547.57 o
  -5   1   7    88469.89    86565.45   1383.54 o
  -4   1   7    10062.58     9479.14    170.70 o
  -3   1   7    13845.65    13250.51    206.86 o
  -2   1   7     8854.46     8665.41    177.65 o
  -1   1   7  1117136.88  1155424.13  17606.74 o
   0   1   7     5273.47     5531.33    111.09 o
   1   1   7   408234.25   420454.94   5162.45 o
   2   1   7    46504.83    46181.38    485.92 o
   3   1   7    33104.90    33333.15    351.72 o
   4   1   7    21841.18    21471.25    284.38 o
   5   1   7   176058.70   177357.09   2088.94 o
   6   1   7    32477.08    34072.86    556.80 o
   7   1   7    52522.21    53420.46    869.75 o
   8   1   7    12339.69    12956.18    292.33 o
   9   1   7    36756.07    37842.70    765.85 o
  10   1   7     4218.83     3896.83    202.12 o
  11   1   7      309.42      814.41    174.68 o
  12   1   7    20517.21    19901.50    541.69 o
  13   1   7      768.77      666.65    328.31 o
  14   1   7     1953.92     1562.53    314.32 o
  15   1   7     2921.58     2642.38    350.12 o
  16   1   7     4853.84     4568.82    382.98 o
  17   1   7    39847.13    37757.29   1054.79 o
  18   1   7      362.73     1385.94    492.59 o
  19   1   7     1974.29     1790.98    520.90 o
  20   1   7     1498.96     1217.83    652.32 o
  21   1   7     2196.68     1597.94    417.38 o
  22   1   7      595.08      405.43    470.00 o
  23   1   7    12751.56    11643.95    822.19 o
 -26   2   7    24918.63    28398.80   1844.63 o
 -25   2   7    40804.09    42730.86   1356.57 o
 -24   2   7     7805.25     7302.40    567.29 o
 -23   2   7    20617.91    21595.41    680.85 o
 -22   2   7     7087.11     7200.60    521.68 o
 -21   2   7    29394.15    30566.61    788.68 o
 -20   2   7      893.08      922.72    299.34 o
 -19   2   7      710.17      366.25    254.93 o
 -18   2   7    79636.59    82088.84   1423.92 o
 -17   2   7    10666.63    10777.35    406.99 o
 -16   2   7    34119.73    33827.41    772.25 o
 -15   2   7    26861.30    27285.81    657.61 o
 -14   2   7    37530.54    38022.34    801.06 o
 -13   2   7    58635.58    57612.87   1070.96 o
 -12   2   7    18464.63    18604.54    415.15 o
 -11   2   7     5510.01     5187.50    170.37 o
 -10   2   7    52246.23    50376.78    752.03 o
  -9   2   7   118726.06   114355.78   1899.94 o
  -8   2   7   148481.17   147573.27   2272.43 o
  -7   2   7    39458.03    39079.14    640.98 o
  -6   2   7   296924.31   289976.50   3963.18 o
  -5   2   7    25927.12    24712.59    345.72 o
  -4   2   7   297478.94   291857.47   2838.02 o
  -3   2   7     6176.89     6224.67    111.95 o
  -2   2   7   813181.06   856049.00  15706.07 o
  -1   2   7     1792.19     2215.19     84.07 o
   0   2   7       27.58      559.83     51.63 o
   1   2   7    36967.35    37055.03    388.45 o
   2   2   7   838877.31   859828.63  11616.53 o
   3   2   7    66351.47    66494.71    673.98 o
   4   2   7    89739.00    90854.68   1040.22 o
   5   2   7    39840.24    40450.66    537.75 o
   6   2   7   119987.83   121619.95   1679.60 o
   7   2   7   169758.13   173418.63   2557.14 o
   8   2   7    43531.79    42506.99    785.57 o
   9   2   7    11775.26    11571.99    264.04 o
  10   2   7     4346.27     4363.87    157.37 o
  11   2   7     2115.35     2557.19    276.86 o
  12   2   7     8137.90     7980.31    358.73 o
  13   2   7     4331.34     4049.01    473.63 o
  14   2   7     5210.02     4870.05    422.38 o
  15   2   7    16680.75    16050.61    670.49 o
  16   2   7    26611.13    25050.96    879.85 o
  17   2   7     9006.00     8352.24    911.67 o
  18   2   7    28411.30    27700.26    905.41 o
  19   2   7       83.94     -405.02    405.02 o
  20   2   7     2332.61     1357.42    457.97 o
  21   2   7    11259.80    10115.55    629.48 o
  22   2   7     1335.17      563.10    475.02 o
  23   2   7    17989.47    16847.39   1082.85 o
 -25   3   7    29447.97    31609.68    967.86 o
 -24   3   7    23342.86    25758.48    928.38 o
 -23   3   7     6187.97     5285.04    468.18 o
 -22   3   7     1803.52      677.21    431.78 o
 -21   3   7     1394.52     1006.02    326.11 o
 -20   3   7    32902.97    34871.89    907.69 o
 -19   3   7      679.67      903.69    259.70 o
 -18   3   7    74857.14    76878.56   1350.09 o
 -17   3   7     3061.95     2777.16    261.38 o
 -16   3   7    53607.68    55166.39   1016.77 o
 -15   3   7    20848.92    21162.89    440.58 o
 -14   3   7      616.70      787.36    141.27 o
 -13   3   7     3648.18     3788.97    206.37 o
 -12   3   7     2845.91     2963.91    169.95 o
 -11   3   7    46334.67    45833.94    759.37 o
 -10   3   7    13321.39    13075.92    297.92 o
  -9   3   7    17514.63    17028.57    352.94 o
  -8   3   7     4649.89     4909.01    195.31 o
  -7   3   7       23.83      379.44     91.41 o
  -6   3   7     9773.33     9633.29    193.14 o
  -5   3   7     7192.35     7437.23    163.06 o
  -4   3   7     2705.00     2551.00     86.68 o
  -3   3   7     4160.75     4419.20     96.08 o
  -2   3   7    79409.09    77317.12    711.43 o
  -1   3   7     2156.30     2556.32     86.94 o
   0   3   7     9028.71     8809.60    152.95 o
   1   3   7    15707.33    15826.60    196.75 o
   2   3   7      858.11     1295.92     78.02 o
   3   3   7      328.42      707.92     47.15 o
   4   3   7      708.95     1027.62     68.13 o
   5   3   7     1879.56     2503.94    133.89 o
   6   3   7      481.77      841.77    159.00 o
   7   3   7     4094.31     4334.65    177.23 o
   8   3   7     3553.13     3656.38    170.95 o
   9   3   7    10365.27    10513.27    250.70 o
  10   3   7    29169.75    29214.51    513.47 o
  11   3   7    21028.74    21229.60    467.38 o
  12   3   7      135.97      190.27    199.60 o
  13   3   7      689.99      627.59    411.44 o
  14   3   7     2241.33     2430.09    415.96 o
  15   3   7     8996.72     8053.13    579.20 o
  16   3   7    25655.08    23447.11    858.44 o
  17   3   7     6798.87     5876.84    495.33 o
  18   3   7    52475.89    52167.20   1499.55 o
  19   3   7     2219.09     2142.89    404.07 o
  20   3   7    30824.57    32313.59   1032.31 o
  21   3   7     8112.22     7646.77    593.26 o
  22   3   7     4410.00     4512.89    562.94 o
  23   3   7     7374.09     7628.15    657.64 o
 -25   4   7     8208.68     8424.99    602.97 o
 -24   4   7     6911.46     6087.69    711.58 o
 -23   4   7      863.62      486.45    400.70 o
 -22   4   7      471.41      589.81    353.84 o
 -21   4   7     1228.22     1244.74    388.67 o
 -20   4   7     9397.42     9506.96    589.87 o
 -19   4   7     2309.83     2863.59    292.97 o
 -18   4   7     6395.05     6120.36    341.00 o
 -17   4   7    19789.51    20357.45    545.76 o
 -16   4   7    20624.50    20960.46    471.75 o
 -15   4   7      247.12      367.49    194.00 o
 -14   4   7    11014.86    10999.24    336.19 o
 -13   4   7    60413.44    61632.61    923.89 o
 -12   4   7     3334.13     3361.11    153.09 o
 -11   4   7      295.54      638.81    104.53 o
 -10   4   7     2548.60     2656.42    156.17 o
  -9   4   7     1544.34     1813.69    127.04 o
  -8   4   7    94689.48    94261.70   1379.09 o
  -7   4   7    73943.81    73094.94   1002.62 o
  -6   4   7     1493.93     1823.64    138.71 o
  -5   4   7      510.25      713.95     69.46 o
  -4   4   7    70801.04    68675.30    695.89 o
  -3   4   7     1155.38     1130.09     80.45 o
  -2   4   7   139984.70   139501.09   1344.08 o
  -1   4   7    11451.02    11059.67    143.00 o
   0   4   7    14070.63    14535.84    201.48 o
   1   4   7     6451.83     6687.64    148.38 o
   2   4   7   238018.30   240753.47   2917.08 o
   3   4   7    25651.84    25758.81    356.38 o
   4   4   7     6187.22     6470.32    119.00 o
   5   4   7       94.43      343.74     70.58 o
   6   4   7    63921.47    64429.06    951.51 o
   7   4   7   176915.58   179591.23   2443.06 o
   8   4   7    19251.38    19122.69    367.09 o
   9   4   7     1287.25     1058.23    149.94 o
  10   4   7    25235.55    24724.39    503.29 o
  11   4   7    27924.68    27359.84    550.17 o
  12   4   7     2113.44     2026.00    150.04 o
  13   4   7    95876.77    94790.68   1762.38 o
  14   4   7     9573.86     9533.35    560.67 o
  15   4   7     5844.90     5858.85    453.08 o
  16   4   7    18911.33    17374.71    729.33 o
  17   4   7    59913.07    59171.63   1597.70 o
  18   4   7    41126.93    42096.75   1503.37 o
  19   4   7      421.40      167.42    427.61 o
  20   4   7     9592.21     9171.06    625.03 o
  21   4   7     9768.66     9794.05    746.32 o
  22   4   7     8815.45     8055.78    637.61 o
  23   4   7       41.39       40.65    538.46 o
 -25   5   7    71929.73    76111.62   2491.69 o
 -24   5   7     8803.58     9113.42    563.11 o
 -23   5   7    21710.87    22989.96    849.31 o
 -22   5   7      460.72      876.20    348.51 o
 -21   5   7     8901.67     8599.12    495.26 o
 -20   5   7    40971.93    41905.11   1134.55 o
 -19   5   7      501.84     1815.26    369.17 o
 -18   5   7      655.96     1087.17    240.62 o
 -17   5   7    12524.95    12303.14    374.52 o
 -16   5   7     4530.63     4601.14    237.81 o
 -15   5   7    19363.33    18682.58    471.16 o
 -14   5   7   161780.66   164064.44   2438.42 o
 -13   5   7    92103.14    88945.59   1412.88 o
 -12   5   7     7795.36     7114.31    252.71 o
 -11   5   7     5254.31     5158.05    174.93 o
 -10   5   7   101900.00    98851.19   1266.80 o
  -9   5   7   279034.91   270476.25   3237.35 o
  -8   5   7    96236.33    94276.78   1295.76 o
  -7   5   7    47599.90    46776.39    611.09 o
  -6   5   7      280.01      672.35     58.60 o
  -5   5   7    46514.37    45657.57    530.79 o
  -4   5   7     9215.08     8896.03    171.56 o
  -3   5   7    56137.22    54790.87    634.65 o
  -2   5   7    54321.62    53231.56    558.09 o
  -1   5   7     2603.96     2919.52    103.52 o
   0   5   7   119739.42   119919.94   1144.34 o
   1   5   7    26252.94    26554.90    358.47 o
   2   5   7     3241.39     3393.85    115.30 o
   3   5   7   151641.31   153323.66   1716.80 o
   4   5   7     2883.59     3138.72    120.86 o
   5   5   7    51756.57    52760.12    810.69 o
   6   5   7    17729.84    17406.33    340.30 o
   7   5   7    45123.74    46009.98    736.16 o
   8   5   7   179258.33   181551.05   2481.87 o
   9   5   7   157765.25   158682.14   2193.86 o
  10   5   7    85840.79    86210.40   1395.65 o
  11   5   7     6005.72     5811.96    229.66 o
  12   5   7     6295.53     5980.18    226.01 o
  13   5   7    18667.72    18676.92    440.63 o
  14   5   7   175792.38   176507.63   3699.17 o
  15   5   7    16663.81    16124.09    700.69 o
  16   5   7     6306.91     5832.77    501.22 o
  17   5   7     5697.31     6121.91    537.02 o
  18   5   7     1354.93     1304.47    378.48 o
  19   5   7      658.86      828.95    478.34 o
  20   5   7     1652.22     2206.26    619.81 o
  21   5   7    15965.93    16909.96    808.49 o
  22   5   7      228.16      199.08    463.63 o
  23   5   7     6060.23     6383.97    653.30 o
 -25   6   7     1637.21      383.43    673.78 o
 -24   6   7    19834.05    19695.05    759.66 o
 -23   6   7     7610.06     8132.48    578.80 o
 -22   6   7     6669.79     6123.25    491.83 o
 -21   6   7    40197.64    41380.88   1037.88 o
 -20   6   7      664.27      910.98    467.95 o
 -19   6   7    33979.59    33807.18    876.26 o
 -18   6   7    22210.43    22240.32    592.93 o
 -17   6   7     1200.71      896.22    233.49 o
 -16   6   7     6571.53     6313.11    292.87 o
 -15   6   7    33542.39    32631.90    676.57 o
 -14   6   7    83788.63    83094.88   1355.56 o
 -13   6   7    15634.27    15238.71    397.21 o
 -12   6   7    14516.68    13492.01    409.88 o
 -11   6   7     1149.89     2172.62    300.51 o
 -10   6   7     1481.30     1522.18    118.81 o
  -9   6   7     7348.46     7584.20    216.83 o
  -8   6   7   147527.39   145714.47   1933.94 o
  -7   6   7     1206.06     1355.48     81.16 o
  -6   6   7    10482.97    10299.93    169.47 o
  -5   6   7      326.84     1027.04    112.68 o
  -4   6   7     1374.98     1577.07     86.01 o
  -3   6   7     1217.96     1843.74     99.24 o
  -2   6   7     1792.56     1848.59    158.11 o
  -1   6   7     1746.63     1800.52    131.58 o
   0   6   7     5070.96     5125.54    121.60 o
   1   6   7    26398.72    26947.05    312.05 o
   2   6   7     9688.60     9313.18    170.90 o
   3   6   7     2714.30     3160.66    132.47 o
   4   6   7     3000.06     3195.55    107.01 o
   5   6   7    26045.81    25307.60    486.97 o
   6   6   7     4396.02     4539.65    192.33 o
   7   6   7      848.41     1132.62    109.64 o
   8   6   7   120205.51   121429.59   1716.26 o
   9   6   7    50883.64    50536.37    882.76 o
  10   6   7    64674.88    64818.78   1095.23 o
  11   6   7    19384.82    19672.86    443.48 o
  12   6   7     2774.08     2746.38    302.93 o
  13   6   7   107288.41   107910.61   2000.93 o
  14   6   7      836.49     1006.37    402.48 o
  15   6   7    51507.31    49378.00   1355.88 o
  16   6   7       12.50       35.97    353.15 o
  17   6   7    17817.60    18590.52    798.03 o
  18   6   7      507.92     1408.16    571.90 o
  19   6   7     5874.04     5559.04    589.00 o
  20   6   7     2832.56     2934.27    496.97 o
  21   6   7    54637.61    57920.84   1502.67 o
  22   6   7      902.65      408.46    508.54 o
 -25   7   7    10203.69    10551.76    777.68 o
 -24   7   7       87.73      817.22    540.87 o
 -23   7   7    37189.59    39639.75   1063.13 o
 -22   7   7     6499.08     6857.14    499.60 o
 -21   7   7    53037.71    55164.31   1255.84 o
 -20   7   7      357.41      497.94    337.62 o
 -19   7   7     7856.72     7285.99    460.32 o
 -18   7   7    50120.62    48370.21   1056.35 o
 -17   7   7    10106.00     9525.11    453.58 o
 -16   7   7     8172.84     7616.32    321.98 o
 -15   7   7     7591.32     6976.78    293.47 o
 -14   7   7    31464.35    30244.40    628.76 o
 -13   7   7    19286.34    18680.10    515.51 o
 -12   7   7    72585.91    71859.66   1180.10 o
 -11   7   7      713.48      771.46    135.47 o
 -10   7   7    35248.42    35654.48    579.07 o
  -9   7   7   219390.73   217757.73   2821.55 o
  -8   7   7    13667.00    13984.66    262.42 o
  -7   7   7   355927.47   358152.22   4525.81 o
  -6   7   7      107.76      880.05    197.76 o
  -5   7   7     2212.19     2252.71    121.14 o
  -4   7   7    28972.18    28072.90    386.82 o
  -3   7   7    83199.70    82376.62    939.56 o
  -2   7   7   322414.66   321768.41   3146.58 o
  -1   7   7       18.03      231.83     96.88 o
   0   7   7   716999.69   736120.00  11403.85 o
   1   7   7   103521.41   103246.28    966.34 o
   2   7   7   180921.61   184542.86   1868.84 o
   3   7   7    65041.00    65322.14    759.49 o
   4   7   7      325.54      389.87    101.29 o
   5   7   7    15938.13    16196.99    306.78 o
   6   7   7      179.68      472.47    106.57 o
   7   7   7    52319.09    55673.07    853.48 o
   8   7   7    33100.43    31931.65    612.87 o
   9   7   7      110.95      262.96    140.67 o
  10   7   7     7637.56     7630.22    252.63 o
  11   7   7     6130.17     6000.25    274.83 o
  12   7   7    99872.24   100756.41   1632.80 o
  13   7   7    24344.88    23836.51    629.28 o
  14   7   7     1419.69     1367.07    240.32 o
  15   7   7    17194.65    16433.85    717.27 o
  16   7   7    10699.71     9811.45    824.45 o
  17   7   7    16441.93    16149.09    762.71 o
  18   7   7    99715.45   101081.39   2446.78 o
  19   7   7     6346.04     5589.31    575.13 o
  20   7   7     6386.74     4656.30    569.07 o
  21   7   7    33809.40    33249.71   1224.95 o
  22   7   7     1028.59      567.11    559.17 o
 -24   8   7     1979.81     2694.08    636.11 o
 -23   8   7     6796.02     6453.77    610.66 o
 -22   8   7     1512.64      931.66    506.64 o
 -21   8   7    11262.88    11429.71    593.15 o
 -20   8   7    18555.86    18399.76    667.82 o
 -19   8   7   131664.69   135675.80   2683.79 o
 -18   8   7     1871.23     1931.57    285.20 o
 -17   8   7    12294.88    11887.17    439.92 o
 -16   8   7     6838.89     6904.02    310.03 o
 -15   8   7    37275.92    37044.87    751.58 o
 -14   8   7    11669.62    11562.62    363.21 o
 -13   8   7    38719.57    37840.93    736.63 o
 -12   8   7    37763.43    37046.04    716.94 o
 -11   8   7    27008.64    26229.76    545.40 o
 -10   8   7       88.42      200.97    118.23 o
  -9   8   7    43649.91    43526.75    681.58 o
  -8   8   7    14519.05    15199.12    355.23 o
  -7   8   7     6366.34     6749.18    235.37 o
  -6   8   7    13001.78    14067.33    306.40 o
  -5   8   7   146017.19   144963.80   1643.27 o
  -4   8   7       40.51      358.55    117.11 o
  -3   8   7    23068.48    22683.68    334.28 o
  -2   8   7      279.02      458.10    135.43 o
  -1   8   7   172702.11   171066.70   1803.43 o
   0   8   7    18709.27    19612.64    392.52 o
   1   8   7    58468.77    59286.74    717.87 o
   2   8   7     7130.01     7261.12    152.09 o
   3   8   7       93.01      347.04    116.99 o
   4   8   7     5900.37     6057.89    170.88 o
   5   8   7    70103.97    71480.23    888.77 o
   6   8   7    58117.75    60316.94    843.39 o
   7   8   7    24843.59    24816.04    509.83 o
   8   8   7     1355.89     1243.54    142.94 o
   9   8   7     3492.00     3139.18    175.83 o
  10   8   7     2601.63     2473.70    163.57 o
  11   8   7    34881.54    34559.03    676.99 o
  12   8   7    65244.09    65873.38   1331.27 o
  13   8   7       16.89      462.04    225.56 o
  14   8   7    15806.16    15629.36    508.47 o
  15   8   7    26013.97    26808.09    923.61 o
  16   8   7     8017.72     6953.35    539.09 o
  17   8   7    43532.64    43606.34   1318.92 o
  18   8   7     8832.50     9211.89    669.92 o
  19   8   7   108277.80   116201.48   2761.60 o
  20   8   7     2790.48     2915.90    612.96 o
  21   8   7    17623.73    16646.28   1303.30 o
  22   8   7     3363.88     3966.41    662.98 o
 -24   9   7      609.33      194.41    588.95 o
 -23   9   7       32.47      889.19    608.57 o
 -22   9   7      919.74      616.03    554.33 o
 -21   9   7     5633.99     5675.37    470.05 o
 -20   9   7    22688.42    23789.29    774.42 o
 -19   9   7     7202.77     7144.51    519.03 o
 -18   9   7    82071.60    80986.66   1403.27 o
 -17   9   7     5374.40     5040.28    299.67 o
 -16   9   7    90392.59    89974.39   1557.84 o
 -15   9   7    56615.58    56396.20   1026.82 o
 -14   9   7    35155.10    34685.66    708.16 o
 -13   9   7     1901.95     1725.25    226.43 o
 -12   9   7     2591.36     2484.46    217.55 o
 -11   9   7   247049.27   248024.77   3697.95 o
 -10   9   7    22242.17    21837.60    509.96 o
  -9   9   7    19120.85    18397.66    497.13 o
  -8   9   7     1333.27     1573.25    131.10 o
  -7   9   7   219113.05   218053.80   2854.98 o
  -6   9   7     7605.91     7782.69    226.07 o
  -5   9   7   174085.05   169617.84   2019.33 o
  -4   9   7    16699.25    16234.00    295.91 o
  -3   9   7    87505.90    85723.52    967.73 o
  -2   9   7    33584.30    33138.74    477.18 o
  -1   9   7     4534.47     4788.81    199.33 o
   0   9   7    20198.62    21191.09    327.11 o
   1   9   7    25639.11    24626.32    397.79 o
   2   9   7    86454.89    87113.31    907.33 o
   3   9   7    21343.42    21267.89    303.78 o
   4   9   7    12671.63    13242.38    331.64 o
   5   9   7   174798.53   179334.13   2160.27 o
   6   9   7    63436.21    64644.02    851.28 o
   7   9   7    23160.88    23426.58    441.80 o
   8   9   7       59.41      151.89    111.94 o
   9   9   7    11204.21    11619.35    327.16 o
  10   9   7   102396.39   106350.20   1712.05 o
  11   9   7   121305.64   124856.15   1984.70 o
  12   9   7     5930.75     5722.65    320.43 o
  13   9   7     5706.32     5972.88    329.88 o
  14   9   7    21378.26    21141.23    688.01 o
  15   9   7    16421.48    16927.49    761.70 o
  16   9   7    43362.38    43955.72   1311.70 o
  17   9   7    10125.18     9963.35    647.44 o
  18   9   7    33503.06    34038.95   1171.26 o
  19   9   7     4636.32     4187.27    560.63 o
  20   9   7    21307.48    21791.16   1347.18 o
  21   9   7      814.17     -332.35    578.90 o
  22   9   7     2372.27     3551.69    780.73 o
 -24  10   7     6861.37     5470.42   1647.33 o
 -23  10   7     1462.25      910.41    880.57 o
 -22  10   7      923.80     1096.51    529.66 o
 -21  10   7    17803.00    20203.15    979.35 o
 -20  10   7     2428.81     2908.13    747.19 o
 -19  10   7    10195.62    10783.93    812.87 o
 -18  10   7    17527.26    18050.78    652.12 o
 -17  10   7    48071.78    47926.85    946.45 o
 -16  10   7    11471.22    11981.80    418.14 o
 -15  10   7      153.31      -37.76    200.84 o
 -14  10   7     6211.77     6356.94    295.78 o
 -13  10   7     5389.31     5155.75    281.93 o
 -12  10   7    53258.09    54013.93    965.44 o
 -11  10   7    14209.24    13552.54    390.50 o
 -10  10   7    10588.05    10414.38    310.44 o
  -9  10   7     2462.84     2671.81    169.63 o
  -8  10   7      277.99      309.60    189.33 o
  -7  10   7        2.67       29.23    194.88 o
  -6  10   7     8478.67     8602.97    302.54 o
  -5  10   7      250.28      305.68    131.80 o
  -4  10   7     1294.48     1362.62    134.48 o
  -3  10   7    20752.01    20371.10    341.01 o
  -2  10   7      385.95      130.35    147.13 o
  -1  10   7    41001.80    40484.58    603.01 o
   0  10   7      368.14      451.92    149.72 o
   1  10   7    73942.38    74843.13   1100.56 o
   2  10   7     7246.79     7038.25    169.07 o
   3  10   7     1750.23     1961.15    147.24 o
   4  10   7     1127.15     1152.28     83.66 o
   5  10   7    35232.00    35034.50    530.62 o
   6  10   7    15200.92    15287.02    272.75 o
   7  10   7     1617.43     1705.82    117.88 o
   8  10   7      108.48      332.67    145.03 o
   9  10   7    16473.39    16045.95    402.71 o
  10  10   7     3458.38     3741.99    209.47 o
  11  10   7    15649.04    16069.47    857.09 o
  12  10   7    10681.06    10428.92    408.71 o
  13  10   7     7528.91     6781.42    370.32 o
  14  10   7     2422.02     2553.89    296.75 o
  15  10   7     5629.53     5391.78    347.89 o
  16  10   7      371.06     -310.53    366.25 o
  17  10   7    31063.27    31885.07   1103.13 o
  18  10   7      550.13      123.85    486.82 o
  19  10   7      503.15      754.42    521.74 o
  20  10   7      667.17      646.63    571.94 o
  21  10   7    10961.15     8994.15    771.19 o
 -23  11   7       18.60       27.69    529.64 o
 -22  11   7     6998.84     8304.44    840.46 o
 -21  11   7     3099.68     3038.81    549.28 o
 -20  11   7     2662.52     2291.32    540.07 o
 -19  11   7      190.94      123.12    523.53 o
 -18  11   7    24369.79    23660.98   1007.06 o
 -17  11   7    93465.36    92577.92   1749.24 o
 -16  11   7      368.36      527.39    234.74 o
 -15  11   7     8809.39     8635.93    425.03 o
 -14  11   7    17147.23    16550.80    627.96 o
 -13  11   7     7998.69     8028.60    323.07 o
 -12  11   7     3072.57     3379.87    347.63 o
 -11  11   7    25436.20    24459.69    481.45 o
 -10  11   7    17510.96    17882.42    470.11 o
  -9  11   7    55849.42    54839.16    991.31 o
  -8  11   7    27003.58    26513.10    585.93 o
  -7  11   7    46015.83    44734.50    773.43 o
  -6  11   7     7332.65     6769.70    265.66 o
  -5  11   7    23328.21    22459.30    455.02 o
  -4  11   7     8131.89     7966.05    237.57 o
  -3  11   7     4174.01     4766.27    208.34 o
  -2  11   7    42744.78    41108.38    611.20 o
  -1  11   7    32152.79    31572.22    516.69 o
   0  11   7    37529.52    37375.51    608.25 o
   1  11   7     6187.37     6675.70    236.12 o
   2  11   7    63447.87    64337.77    893.50 o
   3  11   7     2597.06     2720.98    138.77 o
   4  11   7     5842.26     5790.51    204.45 o
   5  11   7       86.24      397.37    113.94 o
   6  11   7    51614.56    53008.50    697.19 o
   7  11   7    19596.05    21149.24    366.97 o
   8  11   7    48770.59    49900.21    720.63 o
   9  11   7    12836.07    13183.80    308.41 o
  10  11   7     9121.79     8326.15    361.47 o
  11  11   7    14047.08    13697.66    477.73 o
  12  11   7    13460.22    12977.30    485.52 o
  13  11   7      782.57      821.56    359.22 o
  14  11   7    40486.31    40729.69    989.28 o
  15  11   7     1204.40      648.92    378.83 o
  16  11   7     1250.07     1221.84    451.81 o
  17  11   7    29147.34    27275.52   1036.66 o
  18  11   7      395.69       93.93    490.86 o
  19  11   7     3331.32     3059.43    537.87 o
  20  11   7      569.88     -703.84    703.84 o
  21  11   7     2170.58     1547.18    670.40 o
 -23  12   7    11935.25    12203.82    969.75 o
 -22  12   7     6386.83     6940.91    665.31 o
 -21  12   7    17321.85    15785.27    963.14 o
 -20  12   7      232.59     1010.67    557.16 o
 -19  12   7    23884.01    23870.47   1457.60 o
 -18  12   7     3483.06     3465.39    540.57 o
 -17  12   7     1794.56      798.88    382.40 o
 -16  12   7    40913.15    40402.87   1099.44 o
 -15  12   7    13624.19    13021.20    509.29 o
 -14  12   7     7128.06     7276.08    518.07 o
 -13  12   7    32465.12    31282.17    793.21 o
 -12  12   7       80.43        4.60    229.33 o
 -11  12   7       50.84     -266.07    266.07 o
 -10  12   7     6376.07     5334.30    298.21 o
  -9  12   7   202484.25   203397.58   3231.95 o
  -8  12   7    57169.22    57137.64   1054.88 o
  -7  12   7      952.67      808.94    229.03 o
  -6  12   7    16343.29    16043.62    403.20 o
  -5  12   7    80200.86    81224.65   1263.02 o
  -4  12   7    29797.95    28397.56    530.68 o
  -3  12   7    13404.10    12641.60    294.21 o
  -2  12   7    42185.57    40779.60    615.01 o
  -1  12   7    42638.25    41705.41    734.13 o
   0  12   7    59654.19    60505.06    952.23 o
   1  12   7     3515.98     3662.05    245.25 o
   2  12   7     6254.19     5973.78    198.74 o
   3  12   7    12315.65    12574.33    287.95 o
   4  12   7      601.33      931.37    114.37 o
   5  12   7       76.06      314.55    142.85 o
   6  12   7       37.38      338.24    167.54 o
   7  12   7     8780.85     9286.00    419.67 o
   8  12   7    30770.26    31365.36    568.90 o
   9  12   7    61875.25    64558.77    985.10 o
  10  12   7      874.60      452.95    213.60 o
  11  12   7     2173.49     2446.32    505.69 o
  12  12   7        6.79      -98.62    249.37 o
  13  12   7     1227.56     1303.80    331.94 o
  14  12   7       38.79      -37.63    342.86 o
  15  12   7     6110.05     5448.83    401.46 o
  16  12   7    32811.39    32718.88   1124.90 o
  17  12   7    13020.81    11887.57   1202.30 o
  18  12   7    10523.55     8603.17    729.01 o
  19  12   7    23351.52    23800.04   1016.20 o
  20  12   7     1571.69      752.64    656.14 o
 -22  13   7      147.87     1608.77   1043.15 o
 -21  13   7       11.62       23.29    761.83 o
 -20  13   7    22032.44    21997.78   1053.14 o
 -19  13   7      922.12      475.33    486.90 o
 -18  13   7       53.06       53.37    389.94 o
 -17  13   7     2941.81     2202.68    405.77 o
 -16  13   7     1750.43     1164.70    388.17 o
 -15  13   7    19272.62    19019.60    731.74 o
 -14  13   7      333.06      208.83    330.54 o
 -13  13   7       38.01      383.91    251.83 o
 -12  13   7    56835.48    56601.13   1193.90 o
 -11  13   7    58507.30    59205.38    983.25 o
 -10  13   7    12525.59    11241.45    405.00 o
  -9  13   7      217.39      269.90    222.32 o
  -8  13   7    83011.07    81553.95   1386.15 o
  -7  13   7   100742.78    99659.38   1617.05 o
  -6  13   7    54047.59    54013.02    993.71 o
  -5  13   7     7592.67     7389.08    338.78 o
  -4  13   7     8561.25     8337.06    292.74 o
  -3  13   7    19334.17    18565.01    375.93 o
  -2  13   7    36000.21    35629.54    570.98 o
  -1  13   7   394956.50   396742.88   6609.70 o
   0  13   7     4085.75     3828.36    301.36 o
   1  13   7   513904.06   530348.63   9051.35 o
   2  13   7    16881.76    16417.64    424.90 o
   3  13   7     8354.87     8186.65    244.01 o
   4  13   7    11992.54    11950.94    340.31 o
   5  13   7     1561.91     1631.51    144.54 o
   6  13   7   118433.94   123214.85   1517.06 o
   7  13   7    36157.95    37506.45    669.95 o
   8  13   7    31349.07    32256.24    591.24 o
   9  13   7       70.13      -59.17    211.51 o
  10  13   7    30591.77    31154.79    666.57 o
  11  13   7     9483.56     9568.19    365.11 o
  12  13   7     7586.50     7334.76    343.03 o
  13  13   7      132.45      405.13    248.17 o
  14  13   7     7085.36     6577.95    411.85 o
  15  13   7      894.48      462.79    303.85 o
  16  13   7      787.39      407.99    456.77 o
  17  13   7    34418.48    32954.19   1167.08 o
  18  13   7     2755.88     3336.80    562.44 o
  19  13   7     9458.71     8287.11    624.43 o
  20  13   7     6946.85     5972.61    652.45 o
 -21  14   7    21156.05    21669.30   1390.60 o
 -20  14   7     4302.25     3286.42    910.59 o
 -19  14   7    14207.97    17037.81   1191.24 o
 -18  14   7     7510.77     6555.45    663.61 o
 -17  14   7    14705.93    13643.26    677.71 o
 -16  14   7     1568.79      981.96    389.84 o
 -15  14   7    22301.21    20643.64    790.05 o
 -14  14   7      463.79      495.82    367.46 o
 -13  14   7     1173.70      547.60    317.59 o
 -12  14   7    28177.35    27827.06    881.86 o
 -11  14   7     2945.66     3431.02    335.27 o
 -10  14   7    12453.85    12959.78    410.83 o
  -9  14   7    32577.04    32372.96    958.86 o
  -8  14   7       51.08       72.05    384.27 o
  -7  14   7    14479.80    13788.39    518.43 o
  -6  14   7      143.32       78.60    282.17 o
  -5  14   7    29465.68    28470.26    626.11 o
  -4  14   7    49214.87    48937.20    797.72 o
  -3  14   7    28854.54    27939.96    498.03 o
  -2  14   7    67610.76    67092.25    991.55 o
  -1  14   7    21926.44    21084.11    498.04 o
   0  14   7     1111.60      821.87    217.95 o
   1  14   7    94484.60    95391.38   1418.03 o
   2  14   7    93449.76    93675.77   1400.16 o
   3  14   7     1919.22     1868.63    163.61 o
   4  14   7    35754.30    37151.66    577.56 o
   5  14   7    56801.89    58863.84    822.77 o
   6  14   7       14.58      387.89    190.93 o
   7  14   7    94875.52    99344.03   1349.30 o
   8  14   7     1832.20     1707.99    177.55 o
   9  14   7    12734.52    12060.93    423.67 o
  10  14   7     3555.14     3485.02    252.82 o
  11  14   7    13201.87    13159.60    438.54 o
  12  14   7    10803.20    11222.69    415.68 o
  13  14   7     7928.13     7036.98    356.71 o
  14  14   7      520.06      876.53    256.73 o
  15  14   7     4072.76     2680.66    372.13 o
  16  14   7     1206.73      608.83    392.61 o
  17  14   7        1.03      122.02    394.26 o
  18  14   7     3941.57     3917.53    471.09 o
  19  14   7    20377.64    19371.64    798.08 o
 -21  15   7    12213.33    14353.15   1230.34 o
 -20  15   7      745.15     -560.40   1151.18 o
 -19  15   7     1001.70      994.18    944.53 o
 -18  15   7    11130.23     9692.90    735.54 o
 -17  15   7    18679.52    18588.37    904.90 o
 -16  15   7      911.37      426.52    472.26 o
 -15  15   7     9925.09     9231.91    789.04 o
 -14  15   7    16863.87    15370.79    794.29 o
 -13  15   7    61792.18    62459.74   1731.66 o
 -12  15   7    21283.39    20215.43    916.75 o
 -11  15   7    90860.97    91343.77   1918.65 o
 -10  15   7      658.62      858.05    225.31 o
  -9  15   7    17077.53    16587.22    619.30 o
  -8  15   7    44287.61    44388.27   1763.29 o
  -7  15   7   115798.45   118395.88   2090.26 o
  -6  15   7    67735.94    68524.47   1207.50 o
  -5  15   7    70418.87    69393.50   1113.45 o
  -4  15   7     3389.13     3507.19    223.31 o
  -3  15   7   204775.44   205187.31   3966.30 o
  -2  15   7     2105.01     2119.93    241.54 o
  -1  15   7     3098.58     2401.68    262.20 o
   0  15   7     5162.99     4921.64    279.88 o
   1  15   7     7264.96     7404.57    290.87 o
   2  15   7      849.08      560.79    193.12 o
   3  15   7   208847.78   213499.72   2897.22 o
   4  15   7       33.82     -276.35    276.35 o
   5  15   7    72021.91    74306.02   1091.89 o
   6  15   7    19516.59    19888.98    401.60 o
   7  15   7   105072.28   111134.33   1416.90 o
   8  15   7    33041.87    33909.09    667.90 o
   9  15   7     1769.92     1380.44    309.43 o
  10  15   7     1149.89     1429.19    238.65 o
  11  15   7    88127.09    93298.16   1452.84 o
  12  15   7      555.26      183.54    239.70 o
  13  15   7    27115.10    27373.71    958.89 o
  14  15   7      840.49      442.33    282.75 o
  15  15   7    25659.05    25175.28    662.09 o
  16  15   7    11899.26    11578.47    543.11 o
  17  15   7       20.40     1480.34    474.28 o
  18  15   7       92.10      466.14    542.19 o
 -20  16   7    13931.61    15444.91   1168.28 o
 -19  16   7    27009.63    26877.06   1495.87 o
 -18  16   7     2613.23     1771.34    624.74 o
 -17  16   7        2.49      251.70    457.04 o
 -16  16   7     3795.54     2859.03    580.38 o
 -15  16   7    23872.27    23333.05   1003.23 o
 -14  16   7    27043.99    28155.65   1056.77 o
 -13  16   7    11975.53    12054.61    728.35 o
 -12  16   7    10326.30     8652.63    710.15 o
 -11  16   7    26783.66    26798.16    861.31 o
 -10  16   7    49006.29    51159.23   1086.43 o
  -9  16   7    22770.18    24654.80    917.94 o
  -8  16   7      186.84     -100.11    236.02 o
  -7  16   7     1832.67     1689.01    260.59 o
  -6  16   7    66072.25    65967.15   1090.50 o
  -5  16   7      554.27      500.39    213.59 o
  -4  16   7      659.64      443.67    191.66 o
  -3  16   7     1842.46     1935.36    282.96 o
  -2  16   7   100882.14    99928.67   1685.86 o
  -1  16   7     9112.59     9106.04    368.25 o
   0  16   7     1780.26     1784.45    247.38 o
   1  16   7     4003.50     4013.37    279.66 o
   2  16   7    36563.15    35995.71    699.94 o
   3  16   7     1551.27     1311.00    197.78 o
   4  16   7      560.18      339.47    177.11 o
   5  16   7    35567.35    36731.35    692.22 o
   6  16   7    11465.95    11354.42    343.65 o
   7  16   7      107.60       21.76    215.48 o
   8  16   7      140.43      140.03    262.49 o
   9  16   7    40715.83    41957.92    891.86 o
  10  16   7      425.58      214.91    252.69 o
  11  16   7    36627.30    37855.61    857.69 o
  12  16   7     1665.81     1858.01    333.45 o
  13  16   7    43546.25    44113.04   1075.97 o
  14  16   7       16.79     -208.04    343.67 o
  15  16   7    12169.46    10228.69    525.36 o
  16  16   7      307.46      -26.64    506.14 o
  17  16   7     3184.53     1098.01    789.95 o
  18  16   7    44865.27    40057.09   4094.78 o
 -19  17   7     3879.85     2801.49    939.31 o
 -18  17   7    38772.12    38054.14   2121.95 o
 -17  17   7    11835.15    10212.66    791.63 o
 -16  17   7     8892.58     7273.58    698.77 o
 -15  17   7      488.90     -145.65    442.85 o
 -14  17   7      533.84      453.22    496.72 o
 -13  17   7     1190.22      789.39    713.09 o
 -12  17   7     1822.27     1278.51    503.35 o
 -11  17   7    15322.06    15363.54    651.51 o
 -10  17   7      300.50     -360.24    360.24 o
  -9  17   7      424.32      308.69    277.15 o
  -8  17   7     8780.20     8734.60    347.03 o
  -7  17   7     1536.83     2821.06    393.62 o
  -6  17   7     3666.08     3392.50    270.01 o
  -5  17   7    15577.96    16467.60    934.15 o
  -4  17   7      398.75      733.91    264.84 o
  -3  17   7     5171.83     4926.91    391.32 o
  -2  17   7       38.29      480.05    258.46 o
  -1  17   7    14288.31    14201.32    461.05 o
   0  17   7     4778.09     5034.41    308.37 o
   1  17   7      155.98      324.56    217.44 o
   2  17   7        6.86     -182.69    182.69 o
   3  17   7     4466.59     4590.50    257.45 o
   4  17   7     8387.97     8785.92    340.78 o
   5  17   7      706.07      218.30    223.54 o
   6  17   7     6329.01     6276.87    284.24 o
   7  17   7     1783.49     1411.45    266.24 o
   8  17   7    33051.38    34964.59    854.23 o
   9  17   7     7790.83     8039.17    423.66 o
  10  17   7      442.74      609.53    292.17 o
  11  17   7      371.81      535.85    283.17 o
  12  17   7    42592.23    44113.77    969.30 o
  13  17   7     9639.08     9744.36    625.59 o
  14  17   7     1294.29      587.02    326.93 o
  15  17   7     7416.06     8071.12    565.69 o
  16  17   7      977.31      828.56    419.48 o
  17  17   7      965.38      500.78    519.57 o
 -18  18   7    17142.26    16263.30   2025.21 o
 -17  18   7    13854.57    14115.13    856.37 o
 -16  18   7    29024.02    28144.64   1128.81 o
 -15  18   7      150.12     -523.75    811.76 o
 -14  18   7    17078.32    17208.11    903.87 o
 -13  18   7     2339.83     2252.97    454.25 o
 -12  18   7    11057.24    11023.06    759.97 o
 -11  18   7     6283.96     4998.95    493.29 o
 -10  18   7       66.54      253.88    260.17 o
  -9  18   7    12762.39    12640.44    432.53 o
  -8  18   7       32.30      401.38    352.78 o
  -7  18   7      358.09      -60.56    371.41 o
  -6  18   7      101.71      262.65    242.62 o
  -5  18   7    34964.80    34892.53    976.33 o
  -4  18   7    10405.96    10612.07    833.71 o
  -3  18   7     1576.17     2046.11    427.23 o
  -2  18   7       15.28     -117.94    319.29 o
  -1  18   7    38137.02    40408.89    969.39 o
   0  18   7      926.96      422.75    457.08 o
   1  18   7    96626.27    98053.88   1858.57 o
   2  18   7      833.28      854.65    276.71 o
   3  18   7     1336.00     1249.47    229.39 o
   4  18   7     5047.82     5001.04    314.38 o
   5  18   7    46556.50    48663.57    986.92 o
   6  18   7      128.71      294.25    260.86 o
   7  18   7      443.41       34.48    272.27 o
   8  18   7    10089.62    10343.07    429.41 o
   9  18   7    19308.42    20938.73    641.88 o
  10  18   7      509.86      610.69    306.61 o
  11  18   7     8509.28     7663.51    586.35 o
  12  18   7     2182.78     1798.24    364.43 o
  13  18   7      251.05      586.62    359.16 o
  14  18   7    17009.16    15501.96    769.58 o
  15  18   7      212.32      331.61    402.89 o
  16  18   7    15440.42    12964.67   1308.70 o
 -17  19   7    11232.46    11336.26    895.17 o
 -16  19   7     2539.48     2189.87    532.84 o
 -15  19   7     4740.19     4756.78    554.24 o
 -14  19   7     2928.60     3112.53    497.47 o
 -13  19   7    14551.75    14874.99    715.13 o
 -12  19   7       90.98     -196.64    380.62 o
 -11  19   7     8556.09     8146.48    760.82 o
 -10  19   7     2689.26     1778.01    420.75 o
  -9  19   7     6689.41     6891.71    816.45 o
  -8  19   7    25708.15    26026.88    779.02 o
  -7  19   7     7541.12     6966.94    579.22 o
  -6  19   7     1180.00     1038.54    317.46 o
  -5  19   7      983.66      557.34    327.82 o
  -4  19   7    21378.62    21393.47    862.93 o
  -3  19   7     5134.08     4675.74    473.47 o
  -2  19   7     4559.09     5711.15    442.26 o
  -1  19   7    31982.25    33412.19    905.37 o
   0  19   7      161.30      387.68    366.16 o
   1  19   7     9383.77    10656.99    456.48 o
   2  19   7       34.98      -57.18    288.59 o
   3  19   7    28679.21    28767.17    979.43 o
   4  19   7     2223.69     2733.35    341.90 o
   5  19   7      692.86      478.76    267.76 o
   6  19   7      219.94      -31.67    337.25 o
   7  19   7    28786.29    29492.68    817.50 o
   8  19   7     9470.45     9676.17    473.92 o
   9  19   7     2577.13     1530.67    367.45 o
  10  19   7      293.86      145.50    353.43 o
  11  19   7     6981.84     5562.36    563.44 o
  12  19   7    10980.35     9479.81    643.10 o
  13  19   7     8451.25     7940.73   1025.42 o
  14  19   7     7641.21     5966.00    826.33 o
  15  19   7     7092.02     5771.89    620.17 o
 -16  20   7     3323.33     4443.22    955.62 o
 -15  20   7   132123.33   135475.70   5941.22 o
 -14  20   7    10286.89     9352.79    644.63 o
 -13  20   7     3326.29     3569.68    553.54 o
 -12  20   7     8619.00     7285.19    708.47 o
 -11  20   7     1687.59     1777.16    530.33 o
 -10  20   7   133399.08   141862.00   2841.98 o
  -9  20   7     6440.47     5410.13    536.01 o
  -8  20   7    57232.21    58648.32   1472.33 o
  -7  20   7     2884.35     3081.80    434.16 o
  -6  20   7    47322.85    50190.33   1248.69 o
  -5  20   7     1848.97     1392.07    354.28 o
  -4  20   7     5704.19     5008.61    368.94 o
  -3  20   7    11101.47    11014.87    575.51 o
  -2  20   7    31993.30    32691.75   1096.36 o
  -1  20   7     1239.33     1276.38    308.09 o
   0  20   7     4210.20     4127.85    389.93 o
   1  20   7    64835.48    65412.90   1910.66 o
   2  20   7     8176.05     7399.92    509.12 o
   3  20   7       60.88      198.49    341.74 o
   4  20   7    15025.13    16389.25    621.32 o
   5  20   7    25915.40    27420.10    814.88 o
   6  20   7     1164.58      836.13    314.39 o
   7  20   7      254.29      465.49    323.61 o
   8  20   7    41256.63    41931.91   1333.82 o
   9  20   7    14506.42    14548.29    680.59 o
  10  20   7    58043.66    58744.23   1439.69 o
  11  20   7     5447.18     4109.02    455.12 o
  12  20   7     5206.42     4353.49    547.64 o
  13  20   7     6032.01     5439.31    632.87 o
 -15  21   7     6433.11     6205.83   1383.61 o
 -14  21   7    22445.74    22820.01   2133.44 o
 -13  21   7     3798.88     3172.73    722.48 o
 -12  21   7     5126.86     4445.17    643.58 o
 -11  21   7    36133.55    35569.74   1096.44 o
 -10  21   7        8.60     1485.79    524.78 o
  -9  21   7     1201.78     1835.19    512.96 o
  -8  21   7    47418.29    49161.29   1550.36 o
  -7  21   7    21226.78    19471.38    907.11 o
  -6  21   7    12249.13    13136.26    610.57 o
  -5  21   7    59204.45    59950.69   1338.68 o
  -4  21   7    40906.95    41739.28   1172.71 o
  -3  21   7     1947.49     2343.16    448.67 o
  -2  21   7    19315.63    18891.14    681.27 o
  -1  21   7     3458.85     3662.05    432.92 o
   0  21   7    54939.40    53705.09   1333.71 o
   1  21   7     5941.18     5877.91    483.88 o
   2  21   7    17231.51    16123.93    908.75 o
   3  21   7      440.61      207.50    469.72 o
   4  21   7    38985.31    40667.25   1322.60 o
   5  21   7      473.44      652.23    366.51 o
   6  21   7     9930.62     8346.56    571.67 o
   7  21   7    10954.74    11893.51    688.47 o
   8  21   7    57714.54    58638.50   1446.86 o
   9  21   7     4536.10     5099.95    669.23 o
  10  21   7       63.42      101.99    640.21 o
  11  21   7      883.13     1823.27    662.77 o
  12  21   7    16426.65    15230.38    728.63 o
 -13  22   7      444.58      -80.20    676.08 o
 -12  22   7    12216.67    13148.46   1150.42 o
 -11  22   7        4.23     -522.14    522.14 o
 -10  22   7     1428.45     1677.80    894.62 o
  -9  22   7    11537.38    11338.31    682.43 o
  -8  22   7    24056.68    24713.14    926.55 o
  -7  22   7     1513.44     1237.85    453.58 o
  -6  22   7        9.29     -372.97    372.97 o
  -5  22   7     2681.92     2217.25    538.68 o
  -4  22   7      518.84      511.11    321.70 o
  -3  22   7        8.79     -324.01    324.01 o
  -2  22   7     1368.49     1495.14    400.40 o
  -1  22   7      274.70      491.82    373.30 o
   0  22   7       35.82      464.47    341.09 o
   1  22   7      638.97      268.44    360.46 o
   2  22   7     1384.31     1067.74    350.22 o
   3  22   7     3035.60     4033.34    598.96 o
   4  22   7      751.24     1887.17    552.95 o
   5  22   7      418.08      806.48    423.54 o
   6  22   7       24.16       61.09    412.02 o
   7  22   7      144.31        1.08    539.00 o
   8  22   7     1506.64     1128.50    455.05 o
   9  22   7     3115.10     1634.78    449.69 o
  10  22   7    13573.36    11584.96    685.95 o
 -11  23   7     1671.50     1347.06   2123.33 o
 -10  23   7     2034.41     2939.56    665.61 o
  -9  23   7      130.18     -764.57    764.57 o
  -8  23   7    21503.42    23105.58   1610.24 o
  -7  23   7    47818.59    48944.98   1858.66 o
  -6  23   7      135.58      552.54    459.15 o
  -5  23   7     6185.81     5747.26    460.46 o
  -4  23   7    10799.02    10309.88    556.56 o
  -3  23   7    66850.88    67779.10   1848.00 o
  -2  23   7     3567.10     3177.19    448.33 o
  -1  23   7    13426.24    13333.60    667.92 o
   0  23   7     1151.56      372.73    388.57 o
   1  23   7    46814.19    47946.24   1214.52 o
   2  23   7     9624.30     8737.91    590.21 o
   3  23   7    15127.23    15488.21    658.32 o
   4  23   7     2777.25     2200.85    497.23 o
   5  23   7     1758.55     1231.67    391.73 o
   6  23   7    22806.15    21720.35    856.17 o
   7  23   7    15425.96    14958.21    865.42 o
   8  23   7    10375.28     9069.22    712.32 o
  -8  24   7      628.84      863.85    604.70 o
  -7  24   7        9.94     1130.43    601.34 o
  -6  24   7     4569.83     3820.26    545.66 o
  -5  24   7      523.25      709.86    535.54 o
  -4  24   7     5832.56     5677.19    648.27 o
  -3  24   7      257.44      554.08    597.96 o
  -2  24   7     9831.41    10467.42    598.41 o
  -1  24   7     7566.25     7209.86    511.34 o
   0  24   7     4125.14     4138.89    518.05 o
   1  24   7     1142.38      993.17    861.79 o
   2  24   7    21508.42    22042.36    777.77 o
   3  24   7     7298.77     6038.93    528.01 o
   4  24   7     2298.54     2204.78    771.91 o
   5  24   7     4494.06     2860.69    880.81 o
   6  24   7     5238.16     4971.61    661.58 o
  -4  25   7      497.19     -388.91    763.83 o
  -3  25   7     5766.17     4463.30    686.83 o
  -2  25   7      457.37      454.30    628.21 o
  -1  25   7      581.75     1628.37    478.21 o
   0  25   7    18726.59    20166.24    836.04 o
   1  25   7      130.18      610.08    563.46 o
 -26   0   8     6968.14     8226.04    993.72 o
 -25   0   8    13205.56    13175.49   1195.63 o
 -24   0   8     6930.74     5085.79    939.79 o
 -23   0   8     1108.51      665.21    509.88 o
 -22   0   8    32098.63    31878.26   2632.67 o
 -21   0   8    44744.83    47364.61   1450.26 o
 -20   0   8     4532.39     4307.49    439.66 o
 -19   0   8    38089.94    39363.89   1199.14 o
 -18   0   8    67308.44    70496.03   1777.45 o
 -17   0   8     1147.57      530.41    300.24 o
 -16   0   8       29.85      688.52    358.96 o
 -15   0   8    54744.32    56265.60   1728.93 o
 -14   0   8    10907.97    11868.52    627.28 o
 -13   0   8     7720.81     7582.28    463.93 o
 -12   0   8    57478.68    57286.11   1869.86 o
 -11   0   8    31455.65    30397.03    977.46 o
 -10   0   8     2178.31     2115.69    244.90 o
  -9   0   8    58472.27    58134.21   1565.04 o
  -8   0   8   123960.95   122005.77   2996.95 o
  -7   0   8  1077011.25  1120544.50  25571.39 o
  -6   0   8    33141.07    32505.12    912.58 o
  -5   0   8    26497.49    25504.60    768.75 o
  -4   0   8    27696.10    27128.82    579.73 o
  -3   0   8     1936.46     2254.97    224.61 o
  -2   0   8     4662.95     4548.18    203.49 o
  -1   0   8   259873.20   261573.98   3986.37 o
   0   0   8   206151.11   210973.50   2857.33 o
   1   0   8   138217.00   138560.03   1912.35 o
   2   0   8   117624.21   117340.59   1637.96 o
   3   0   8   209952.11   208030.39   3061.77 o
   4   0   8    21049.78    21374.07    505.90 o
   5   0   8    27023.75    28059.10    668.56 o
   6   0   8    38842.04    38001.06   1320.34 o
   7   0   8   182249.20   184351.31   5075.59 o
   8   0   8    29609.58    29995.56    920.92 o
   9   0   8   183942.84   183159.86   4338.02 o
  10   0   8    76209.70    76572.23   1992.04 o
  11   0   8   321553.88   334102.41   9192.04 o
  12   0   8     3581.65     3609.30    312.27 o
  13   0   8   104065.47   101583.87   3819.46 o
  14   0   8   105608.48   105229.20   2939.50 o
  15   0   8    13676.39    12870.22    773.65 o
  16   0   8    36393.53    34847.36   1366.99 o
  17   0   8    71185.76    71649.09   2297.99 o
  18   0   8    26537.00    26200.44   2079.72 o
  19   0   8      285.82      105.15    568.76 o
  20   0   8     4012.77     3444.84    856.11 o
  21   0   8       31.53     -375.27    902.84 o
  22   0   8    10166.37     9915.31   1082.97 o
  23   0   8     7528.30     5745.71   1107.46 o
 -25   1   8      100.49       51.41    412.52 o
 -24   1   8    17203.77    19759.61   1109.62 o
 -23   1   8        6.84      377.65    489.90 o
 -22   1   8     1749.23     2114.74    400.28 o
 -21   1   8      486.88      676.09    311.42 o
 -20   1   8    60696.12    63959.55   1121.23 o
 -19   1   8      456.70      526.47    229.94 o
 -18   1   8    34780.33    35341.26    848.44 o
 -17   1   8      927.53     1147.90    321.75 o
 -16   1   8    12743.82    12449.16    444.36 o
 -15   1   8   110687.23   110715.84   1897.68 o
 -14   1   8    85057.57    85887.55   1510.94 o
 -13   1   8     6619.06     6545.99    320.81 o
 -12   1   8     2667.35     2512.19    335.17 o
 -11   1   8    16117.71    15610.55    441.75 o
 -10   1   8     6413.48     6369.93    259.56 o
  -9   1   8    23163.07    22608.52    527.41 o
  -8   1   8   111470.57   109522.93   1918.29 o
  -7   1   8    57890.15    55494.71   1038.22 o
  -6   1   8      614.06     1139.65    127.80 o
  -5   1   8    57553.41    55882.27    860.75 o
  -4   1   8     2797.99     2914.13     94.30 o
  -3   1   8     2815.16     3364.46    111.43 o
  -2   1   8    22191.17    21540.96    260.78 o
  -1   1   8   170923.25   170992.34   1725.13 o
   0   1   8   162660.28   163919.38   1754.94 o
   1   1   8   103258.18   104180.12   1165.83 o
   2   1   8    10458.81    10150.17    160.42 o
   3   1   8    10247.34    10613.45    170.81 o
   4   1   8   179821.94   179651.19   1733.95 o
   5   1   8   247921.88   252354.77   3186.64 o
   6   1   8    14447.04    14821.31    334.69 o
   7   1   8    27924.98    27258.34    593.58 o
   8   1   8    75902.06    73899.13   1342.74 o
   9   1   8    34008.47    33637.93    716.02 o
  10   1   8   283208.91   292979.63   4797.55 o
  11   1   8    50352.71    50653.48   1013.55 o
  12   1   8    62635.77    62433.10   1146.39 o
  13   1   8     3425.55     3399.83    376.70 o
  14   1   8    40394.68    40452.23   1142.22 o
  15   1   8      852.19      333.59    317.90 o
  16   1   8    14532.89    14638.34    608.65 o
  17   1   8    39053.96    38201.44   1061.84 o
  18   1   8     2794.10     2537.81    437.36 o
  19   1   8    25287.36    25092.29    876.16 o
  20   1   8     8575.56     8251.36    643.73 o
  21   1   8     8750.53     8301.20    708.79 o
  22   1   8     1895.90     1210.08    661.64 o
  23   1   8     1078.25      430.51    510.99 o
 -25   2   8    16509.65    17621.74    677.89 o
 -24   2   8     5182.83     5357.68    550.78 o
 -23   2   8    32471.57    35163.28    961.82 o
 -22   2   8     8747.14     8883.03    472.63 o
 -21   2   8    10726.42    10589.73    508.81 o
 -20   2   8     7261.35     7085.90    363.72 o
 -19   2   8    11329.12    11789.66    486.59 o
 -18   2   8    31212.37    32395.37    740.00 o
 -17   2   8    12330.78    12067.76    419.98 o
 -16   2   8    14901.68    14796.39    574.04 o
 -15   2   8       47.81      175.43    222.14 o
 -14   2   8   104532.73   105070.63   1794.16 o
 -13   2   8    86427.55    85817.77   1490.58 o
 -12   2   8    87577.43    85089.16   1458.83 o
 -11   2   8     8322.42     8240.79    282.95 o
 -10   2   8     2561.97     2386.04    181.92 o
  -9   2   8    17374.59    17454.16    371.20 o
  -8   2   8   118046.04   116905.54   1876.77 o
  -7   2   8   190159.66   189879.73   2654.10 o
  -6   2   8   126301.65   123394.80   1920.15 o
  -5   2   8      142.98      413.39     70.58 o
  -4   2   8   110135.65   107938.20   1106.22 o
  -3   2   8     2123.92     2509.58     86.63 o
  -2   2   8    21974.37    20965.14    269.40 o
  -1   2   8     8707.80     8790.64    146.62 o
   0   2   8    14214.46    13278.02    188.44 o
   1   2   8    39102.64    40027.02    482.92 o
   2   2   8   212022.08   220761.58   2094.55 o
   3   2   8     2420.03     2718.10     87.25 o
   4   2   8    38189.37    39022.30    399.70 o
   5   2   8    51596.02    52776.18    605.77 o
   6   2   8    10586.15    11116.98    199.90 o
   7   2   8    50195.27    49906.67    773.95 o
   8   2   8    13025.16    12897.80    302.00 o
   9   2   8    22307.68    23019.83    430.19 o
  10   2   8     9999.17     9498.53    303.12 o
  11   2   8   102926.43   104173.45   1759.27 o
  12   2   8     2395.78     2153.62    218.16 o
  13   2   8        7.71       -9.43    184.75 o
  14   2   8     2529.71     2534.06    328.92 o
  15   2   8       13.09     -286.50    329.00 o
  16   2   8    35525.67    33515.56   1060.08 o
  17   2   8     2584.81     2210.79    379.30 o
  18   2   8    66721.73    65694.48   1551.73 o
  19   2   8     1475.06     1711.76    555.02 o
  20   2   8    16268.34    16171.27    736.01 o
  21   2   8      251.31     -103.88    430.08 o
  22   2   8      343.07      204.87    452.38 o
  23   2   8     5952.84     5091.98    649.95 o
 -25   3   8     6172.64     6772.79    681.66 o
 -24   3   8      384.51      757.74    513.43 o
 -23   3   8      521.56      489.20    377.77 o
 -22   3   8      608.31      611.36    386.05 o
 -21   3   8    10122.13    10314.98    455.97 o
 -20   3   8     5529.46     6041.82    364.96 o
 -19   3   8      834.61     1071.61    279.67 o
 -18   3   8    14455.64    14565.13    481.09 o
 -17   3   8     1381.22     1784.65    250.18 o
 -16   3   8    19365.20    19209.86    516.04 o
 -15   3   8     2243.85     2051.32    209.04 o
 -14   3   8     4977.59     5286.98    235.38 o
 -13   3   8     2812.70     2422.37    230.03 o
 -12   3   8    20622.67    20485.29    509.44 o
 -11   3   8    82793.76    82520.17   1278.43 o
 -10   3   8     3963.70     4182.51    197.93 o
  -9   3   8     7407.84     7752.40    230.00 o
  -8   3   8    52485.33    50972.14    749.54 o
  -7   3   8    34794.12    35106.00    567.02 o
  -6   3   8    44072.40    43106.64    589.54 o
  -5   3   8     1928.49     2217.37    105.05 o
  -4   3   8    74335.84    72496.79    842.87 o
  -3   3   8    53494.32    51585.31    547.62 o
  -2   3   8    82410.99    80681.96    802.85 o
  -1   3   8    21779.95    21411.45    259.82 o
   0   3   8    30802.72    29956.88    387.86 o
   1   3   8    40325.33    40072.72    457.15 o
   2   3   8    72997.73    75244.86    795.37 o
   3   3   8     1679.61     1846.64     75.50 o
   4   3   8    21297.72    21565.88    267.89 o
   5   3   8    62916.38    62972.16    760.55 o
   6   3   8    24549.72    24502.05    470.68 o
   7   3   8    24135.16    24356.94    442.83 o
   8   3   8     1727.61     1757.46    114.11 o
   9   3   8      465.00      633.90    104.80 o
  10   3   8    16021.67    16213.56    347.76 o
  11   3   8    32530.22    31933.10    569.22 o
  12   3   8     2458.33     2521.99    217.84 o
  13   3   8     9502.19     8760.99    351.67 o
  14   3   8     2028.26     2078.25    337.67 o
  15   3   8    13005.01    12752.34    608.63 o
  16   3   8     1999.17     2164.84    615.75 o
  17   3   8    34392.42    34386.13   1122.16 o
  18   3   8    21258.18    20688.74    864.18 o
  19   3   8    35185.71    35362.18   1075.70 o
  20   3   8       16.25      486.85    454.35 o
  21   3   8     7291.71     7322.00    609.20 o
  22   3   8    15971.18    15718.05    784.45 o
 -25   4   8    59562.36    63153.14   1865.41 o
 -24   4   8      550.71      958.23    448.46 o
 -23   4   8    15462.09    15853.66    731.86 o
 -22   4   8     3750.79     4618.09    715.32 o
 -21   4   8     1329.00     1381.63    380.69 o
 -20   4   8     4074.99     4179.38    634.30 o
 -19   4   8    18985.76    19429.02    569.48 o
 -18   4   8   127575.85   134997.23   2143.77 o
 -17   4   8     4475.91     4653.92    297.45 o
 -16   4   8    24304.35    23611.39    622.39 o
 -15   4   8     4377.95     3953.61    222.29 o
 -14   4   8    14514.74    14394.79    318.34 o
 -13   4   8    61907.40    63194.00    984.13 o
 -12   4   8     1567.08     2132.51    201.73 o
 -11   4   8    20988.01    22293.62    459.91 o
 -10   4   8     4025.27     4235.43    185.24 o
  -9   4   8      165.89      679.70    109.18 o
  -8   4   8    87679.01    87395.12   1298.66 o
  -7   4   8        0.23      118.21     84.09 o
  -6   4   8     9593.88     9484.98    296.58 o
  -5   4   8       50.43      352.28     64.62 o
  -4   4   8    13878.83    13963.52    216.01 o
  -3   4   8    23797.17    22523.58    317.79 o
  -2   4   8   188871.14   189675.70   1733.72 o
  -1   4   8     5954.47     6485.74    142.66 o
   0   4   8    22929.04    23054.13    302.53 o
   1   4   8    80675.52    81523.65    907.30 o
   2   4   8     9748.69    10147.51    170.04 o
   3   4   8    48001.79    50307.45    591.64 o
   4   4   8   140411.20   142805.48   1450.48 o
   5   4   8    20048.38    20820.52    295.83 o
   6   4   8   144660.27   148785.78   1902.42 o
   7   4   8    30489.51    30017.13    520.65 o
   8   4   8    34867.37    35195.36    596.54 o
   9   4   8     9080.98     8428.97    251.74 o
  10   4   8      108.96      246.10    114.22 o
  11   4   8    11804.45    11530.25    364.64 o
  12   4   8     4407.15     3980.15    192.69 o
  13   4   8      784.04      403.14    190.95 o
  14   4   8     1035.28      987.08    275.99 o
  15   4   8    24917.46    23263.93    874.33 o
  16   4   8       72.99       51.57    499.98 o
  17   4   8    49621.32    50802.81   1447.47 o
  18   4   8    12986.15    12565.72    697.84 o
  19   4   8     6375.40     5865.92    559.74 o
  20   4   8    10226.63     9145.04    610.86 o
  21   4   8    15828.76    15673.09    781.65 o
  22   4   8       68.94      191.37    506.79 o
 -25   5   8     2516.62     2482.86    508.35 o
 -24   5   8      572.35     -279.82    450.37 o
 -23   5   8     8308.04     8994.03    630.89 o
 -22   5   8    11739.51    12031.67    704.42 o
 -21   5   8      652.73      -43.23    325.94 o
 -20   5   8     8221.43     7668.22    476.94 o
 -19   5   8      149.09       -1.27    261.92 o
 -18   5   8     3074.68     3133.20    293.45 o
 -17   5   8     7922.19     7945.41    311.91 o
 -16   5   8    64830.47    65787.96   1066.71 o
 -15   5   8    38192.34    38682.51    708.79 o
 -14   5   8     8161.51     7860.20    305.07 o
 -13   5   8    12471.52    12293.33    324.57 o
 -12   5   8      170.42      253.30     98.78 o
 -11   5   8    98087.19    96899.23   1355.58 o
 -10   5   8     1144.00     1133.64    134.95 o
  -9   5   8    14591.36    14814.63    313.92 o
  -8   5   8      568.85      804.52    133.26 o
  -7   5   8    17611.86    17072.13    334.32 o
  -6   5   8    44540.90    42943.91    547.16 o
  -5   5   8    11010.39    11214.80    202.33 o
  -4   5   8     1691.90     1800.92     88.69 o
  -3   5   8    44616.38    43761.17    535.84 o
  -2   5   8     2294.06     2399.84     96.17 o
  -1   5   8    71216.91    70814.16    727.69 o
   0   5   8    12958.93    13261.83    185.40 o
   1   5   8    23200.57    23070.85    259.66 o
   2   5   8    52029.21    52599.71    614.16 o
   3   5   8       25.85      421.94     73.32 o
   4   5   8    27887.82    28509.83    375.78 o
   5   5   8   142007.33   144707.64   1476.01 o
   6   5   8      614.38     1103.21    100.63 o
   7   5   8    90017.66    92045.16   1331.97 o
   8   5   8    40315.21    38995.35    650.98 o
   9   5   8    90375.84    92707.55   1356.41 o
  10   5   8    64322.38    64403.23   1096.99 o
  11   5   8     1928.05     2158.75    183.77 o
  12   5   8    11102.22    11583.88    326.82 o
  13   5   8    12383.90    12167.69    414.13 o
  14   5   8    55976.91    53242.09   1401.96 o
  15   5   8    16962.65    16074.06    699.47 o
  16   5   8     8548.12     8640.03    712.24 o
  17   5   8     1689.69     1028.40    364.49 o
  18   5   8     4241.31     3915.24    528.75 o
  19   5   8     4986.02     4275.02    807.72 o
  20   5   8    13447.39    12468.85    665.09 o
  21   5   8      810.09      109.84    448.95 o
  22   5   8    11271.64    10148.95    859.06 o
 -25   6   8      225.08       55.20    545.38 o
 -24   6   8     6967.24     7531.36    620.25 o
 -23   6   8    10031.22    10079.78    602.32 o
 -22   6   8    10709.48    11208.80    623.94 o
 -21   6   8    55381.93    58340.86   1300.17 o
 -20   6   8    15074.68    15246.39    602.92 o
 -19   6   8    36790.10    37768.71    832.80 o
 -18   6   8     7831.45     7194.50    390.14 o
 -17   6   8    45010.38    45805.36    916.80 o
 -16   6   8    66878.88    67407.23   1100.39 o
 -15   6   8   115788.88   116426.45   1822.36 o
 -14   6   8    10311.33    10427.55    344.48 o
 -13   6   8   287105.84   289550.75   4118.44 o
 -12   6   8    58707.16    58102.30    880.99 o
 -11   6   8     3759.82     3251.01    188.15 o
 -10   6   8    86897.32    86739.61   1228.18 o
  -9   6   8    11840.71    11467.53    324.71 o
  -8   6   8  1154172.38  1129401.50  18786.06 o
  -7   6   8      581.50     1133.44    171.44 o
  -6   6   8    65538.09    66807.96    784.60 o
  -5   6   8     3862.95     3797.83    129.36 o
  -4   6   8    64092.40    62104.62    727.73 o
  -3   6   8     8882.23     9159.02    180.28 o
  -2   6   8   304138.19   300773.06   3228.57 o
  -1   6   8   125973.66   128498.13   1369.82 o
   0   6   8     1479.49     1908.55     84.27 o
   1   6   8    49217.03    50857.03    528.21 o
   2   6   8    99499.75   100395.80   1057.32 o
   3   6   8     6210.38     6450.67    187.19 o
   4   6   8      650.98      971.79     89.80 o
   5   6   8    33534.09    35213.87    834.87 o
   6   6   8    10217.58    10534.14    238.40 o
   7   6   8     8590.71     8359.83    232.61 o
   8   6   8     3886.96     3777.36    228.85 o
   9   6   8    18590.52    18319.08    420.92 o
  10   6   8    56291.74    56946.55    992.80 o
  11   6   8       92.39      415.60    194.66 o
  12   6   8      347.52      494.24    208.12 o
  13   6   8     2348.47     2382.55    172.43 o
  14   6   8    16578.53    17141.49    685.09 o
  15   6   8     9765.49     8932.25    503.26 o
  16   6   8     8269.15     7390.15    529.88 o
  17   6   8    72802.34    74047.07   1895.94 o
  18   6   8       57.30     -421.93    444.23 o
  19   6   8       89.08      148.67    460.11 o
  20   6   8     7699.68     7804.65    896.48 o
  21   6   8     4757.11     3914.61    880.33 o
  22   6   8      149.70     -642.95    642.95 o
 -25   7   8    33690.09    36855.45   1794.65 o
 -24   7   8     3579.00     3654.87    622.87 o
 -23   7   8       68.48      318.91    488.16 o
 -22   7   8       16.69     -418.80    418.80 o
 -21   7   8    58433.18    61792.80   1354.77 o
 -20   7   8     3586.73     4068.95    400.32 o
 -19   7   8      546.38      917.94    341.28 o
 -18   7   8       10.61      120.61    240.30 o
 -17   7   8    11487.45    11342.18    391.23 o
 -16   7   8    25323.67    25095.07    591.39 o
 -15   7   8       49.41      241.44    193.86 o
 -14   7   8      202.28     -194.48    211.52 o
 -13   7   8     3339.45     3152.06    236.23 o
 -12   7   8     1361.18     1088.83    188.47 o
 -11   7   8     1398.61     1663.10    155.15 o
 -10   7   8     2194.31     3298.23    237.80 o
  -9   7   8    13402.89    13416.68    301.63 o
  -8   7   8    45777.20    45581.17    759.27 o
  -7   7   8    12301.67    12029.31    274.20 o
  -6   7   8    14733.52    13993.34    319.42 o
  -5   7   8    19294.62    18878.70    301.26 o
  -4   7   8    41772.97    40296.61    518.70 o
  -3   7   8     2976.48     3242.72    131.53 o
  -2   7   8    39215.26    37803.82    470.35 o
  -1   7   8    19112.92    19479.95    333.05 o
   0   7   8    50210.21    50500.03    590.21 o
   1   7   8     1219.91     1450.35     78.99 o
   2   7   8     3014.65     2870.40    119.69 o
   3   7   8    10165.72    10300.09    194.15 o
   4   7   8    14333.04    14522.17    285.07 o
   5   7   8       38.69      428.39     88.94 o
   6   7   8      225.81      398.27     90.75 o
   7   7   8      763.47     1056.78    161.71 o
   8   7   8     3980.24     3860.77    184.42 o
   9   7   8      138.84       99.39    111.30 o
  10   7   8    10381.83    10133.86    303.85 o
  11   7   8    10693.96    10615.15    318.38 o
  12   7   8     2617.79     2410.57    166.55 o
  13   7   8     3061.72     2743.24    234.11 o
  14   7   8    27709.73    27777.68    904.78 o
  15   7   8    22886.00    22814.54    851.50 o
  16   7   8     9614.65     7979.80    582.79 o
  17   7   8     8041.67     7551.82    585.45 o
  18   7   8    19665.05    18403.78    959.40 o
  19   7   8    11058.99    10253.43    698.04 o
  20   7   8    28325.18    29541.90   1139.64 o
  21   7   8    17416.66    18226.26    900.87 o
  22   7   8     4144.91     3722.47    679.46 o
 -24   8   8    51749.15    54991.84   1600.38 o
 -23   8   8      199.65      -40.28    520.04 o
 -22   8   8     3058.88     3838.45    552.82 o
 -21   8   8    20536.67    21121.59    741.71 o
 -20   8   8     8811.33     8901.69    517.53 o
 -19   8   8      685.50      891.12    315.43 o
 -18   8   8    14441.00    13747.27    541.01 o
 -17   8   8     7717.39     8199.61    601.95 o
 -16   8   8     7260.38     7491.77    331.65 o
 -15   8   8   136375.86   136450.84   2107.71 o
 -14   8   8     4955.46     5379.97    365.64 o
 -13   8   8      350.62      924.57    212.93 o
 -12   8   8   210876.69   210003.45   3071.45 o
 -11   8   8     4861.05     4888.84    252.86 o
 -10   8   8     6319.32     6383.08    200.77 o
  -9   8   8    17971.07    18466.72    360.37 o
  -8   8   8     1865.62     1941.09    176.57 o
  -7   8   8     3094.36     3380.98    246.64 o
  -6   8   8   645344.25   635165.13   7108.01 o
  -5   8   8    30863.26    30039.35    470.48 o
  -4   8   8   255926.89   253609.09   2636.40 o
  -3   8   8    61952.68    59734.65    715.06 o
  -2   8   8   148340.83   144744.34   1476.77 o
  -1   8   8    60865.58    61027.43    724.70 o
   0   8   8     1089.96     1325.34     98.01 o
   1   8   8   438919.34   448794.03   5015.83 o
   2   8   8    79622.41    80350.40    849.37 o
   3   8   8    60773.34    60966.02    729.68 o
   4   8   8    26598.10    26638.84    398.24 o
   5   8   8      435.54      510.52     89.76 o
   6   8   8        4.50      261.21     78.51 o
   7   8   8    57586.76    58412.32    849.86 o
   8   8   8     1267.87     1060.81    159.07 o
   9   8   8    12219.00    11921.39    329.59 o
  10   8   8    11220.85    11003.87    344.60 o
  11   8   8    26669.32    26014.21    559.30 o
  12   8   8     1078.36      323.50    213.71 o
  13   8   8     1105.61     1138.29    244.38 o
  14   8   8    10985.29    10552.85    766.47 o
  15   8   8    48984.53    47717.57   1331.84 o
  16   8   8    11447.13    10685.96    610.46 o
  17   8   8      647.22      206.64    372.57 o
  18   8   8    36267.44    35961.23   1211.61 o
  19   8   8     2896.01     3397.31    503.25 o
[truncated: 499,363 more chars]
